# Supplementary material for: Iodine adequacy in reproductive age and pregnant women living in the Western region of Saudi Arabia
Source: BMC Pregnancy Childbirth. 2020 Jun 22;20:370. doi: 10.1186/s12884-020-03057-w (PMC7310473; doi:10.1186/s12884-020-03057-w)
Supplement: Supplementary file 1 — Additional file 1. [file 12884_2020_3057_MOESM1_ESM.xlsx]

## Sheet: Non-pregnant
Age (Years)	Age Groups	Parity	Family size	Weight (Kg)	Height	BMI	BMI Classification	Monthly income	Educational level	Employment	Residency	Smoking (1ry)	Smoking (2ry)	Salt intake	Iodine supplement	UIC spot	Cr Spot	I/Cr spot	24h-Cr	24-hr UIE	Iodine adequacy (1)	Iodine adequacy (2)
33	>25 and < 35 Years	Primiparous	<= 4 members	58	162	22.1	Overweight	3001-5,000 SR	Primary School	No	Urban	No	No	Non-iodized salt	Yes	173.55	0.72	241	0.97	234.29	Above requirments	Adequate
22	>18 and < 25 Years	Primiparous	<= 4 members	75	161.5	28.76	Obese	5,001-10,000 SR	Intermediate School	No	Urban	No	Yes	Iodized Salt	Yes	175.87	1.01	173.99	1.36	237.43	Above requirments	Above requirments
31	>25 and < 35 Years	Primiparous	> 4 members	69	170	23.88	Overweight	> 10,001	Primary School	No	Urban	No	Yes	Iodized Salt	Yes	260.12	0.94	276.6	1.27	351.16	Above requirments	Insufficient
22	>18 and < 25 Years	Primiparous	<= 4 members	51	159	20.17	Overweight	> 10,001	University	No	Urban	No	Yes	Iodized Salt	Yes	277.67	0.67	412.16	0.91	374.86	Above requirments	Insufficient
36	> 35 Years	Multiparous	<= 4 members	75	162	28.58	Obese	5,001-10,000 SR	University	Yes	Urban	No	No	Iodized Salt	Yes	205.19	0.9	229.01	1.21	277.01	Above requirments	Insufficient
23	>18 and < 25 Years	Multiparous	> 4 members	58	162	22.1	Overweight	3001-5,000 SR	Primary School	No	Urban	No	No	Iodized Salt	Yes	193.44	0.79	245.66	1.06	261.14	Above requirments	Adequate
21	>18 and < 25 Years	Multiparous	<= 4 members	47	168	16.65	Underweight	> 10,001	University	No	Urban	No	No	Iodized Salt	Yes	122.44	0.66	185.6	0.89	182.29	Adequate	Insufficient
34	>25 and < 35 Years	Multiparous	<= 4 members	53	140	27.04	Obese	< 3000 SR	Intermediate School	No	Urban	No	No	Iodized Salt	Yes	117.88	0.52	225.77	0.7	179.14	Adequate	Insufficient
19	>18 and < 25 Years	Primiparous	<= 4 members	40	159	15.82	Underweight	3001-5,000 SR	Intermediate School	No	Urban	No	No	Iodized Salt	Yes	114.87	0.52	220.91	0.7	149.08	Adequate	Adequate
21	>18 and < 25 Years	Primiparous	<= 4 members	40	153	17.09	Underweight	> 10,001	Intermediate School	No	Urban	No	No	Non-iodized salt	Yes	115.24	0.49	235.01	0.66	149.57	Adequate	Adequate
19	>18 and < 25 Years	Primiparous	<= 4 members	47	152	20.34	Overweight	3001-5,000 SR	University	No	Urban	No	No	Iodized Salt	Yes	118.3	0.6	198.62	0.8	187.71	Adequate	Adequate
31	>25 and < 35 Years	Primiparous	<= 4 members	57	153	24.35	Overweight	5,001-10,000 SR	Illiterate	Yes	Urban	No	No	Iodized Salt	Yes	130.59	0.66	196.86	0.9	176.29	Adequate	Adequate
37	> 35 Years	Primiparous	<= 4 members	69	161	26.62	Obese	> 10,001	Intermediate School	No	Urban	No	No	Iodized Salt	Yes	116.19	0.82	142.44	1.1	156.86	Adequate	Insufficient
30	>25 and < 35 Years	Primiparous	<= 4 members	65	169	22.76	Overweight	> 10,001	University	No	Urban	No	No	Iodized Salt	Yes	134.92	0.89	152.41	1.2	182.14	Adequate	Insufficient
39	> 35 Years	Primiparous	<= 4 members	44	153	18.8	Overweight	3001-5,000 SR	University	Yes	Urban	No	No	Iodized Salt	Yes	118.73	0.47	255.21	0.63	160.29	Adequate	Adequate
33	>25 and < 35 Years	Primiparous	<= 4 members	46	160	17.97	Underweight	3001-5,000 SR	University	No	Urban	No	No	Iodized Salt	Yes	115.03	0.55	210.23	0.74	155.29	Adequate	Above requirments
28	>25 and < 35 Years	Primiparous	<= 4 members	40	153	17.09	Underweight	3001-5,000 SR	University	No	Urban	No	No	Iodized Salt	Yes	135.34	0.46	293.26	0.62	182.71	Adequate	Adequate
21	>18 and < 25 Years	Primiparous	<= 4 members	42	150	18.67	Overweight	3001-5,000 SR	Intermediate School	No	Urban	No	No	Iodized Salt	Yes	122.75	0.51	241.91	0.68	165.71	Adequate	Insufficient
23	>18 and < 25 Years	Primiparous	<= 4 members	38	160	14.84	Underweight	5,001-10,000 SR	University	No	Urban	No	No	Iodized Salt	Yes	131.33	0.48	276.39	0.64	177.29	Adequate	Above requirments
33	>25 and < 35 Years	Primiparous	<= 4 members	56	158	22.43	Overweight	> 10,001	University	No	Urban	No	No	Iodized Salt	Yes	124.66	0.67	185.99	0.9	168.29	Adequate	Insufficient
27	>25 and < 35 Years	Primiparous	> 4 members	60	160	23.44	Overweight	3001-5,000 SR	University	No	Urban	No	No	Iodized Salt	Yes	122.64	0.77	158.47	1.04	165.57	Adequate	Adequate
19	>18 and < 25 Years	Primiparous	<= 4 members	77	154	32.46	normal Weight	> 10,001	University	No	Urban	No	No	Iodized Salt	Yes	114.92	0.96	119.31	1.3	155.14	Adequate	Insufficient
19	>18 and < 25 Years	Multiparous	<= 4 members	71	158	28.44	Obese	3001-5,000 SR	University	No	Urban	No	No	Iodized Salt	Yes	132.49	0.95	139.27	1.28	178.86	Adequate	Insufficient
19	>18 and < 25 Years	Multiparous	<= 4 members	48	160	18.75	Overweight	5,001-10,000 SR	University	No	Urban	No	No	Iodized Salt	Yes	142.86	0.65	219.77	0.88	192.86	Adequate	Adequate
29	>25 and < 35 Years	Multiparous	> 4 members	58	154	24.46	Overweight	< 3000 SR	University	No	Urban	No	No	Iodized Salt	Yes	134.29	0.69	193.5	0.94	181.29	Adequate	Above requirments
39	> 35 Years	Multiparous	> 4 members	66	162	25.15	Obese	5,001-10,000 SR	University	Yes	Urban	No	Yes	Iodized Salt	Yes	128.98	0.77	166.46	1.05	174.12	Adequate	Adequate
24	>18 and < 25 Years	Multiparous	<= 4 members	66	160	25.78	Obese	5,001-10,000 SR	University	No	Urban	No	No	Iodized Salt	Yes	105.5	0.87	120.91	1.18	142.43	Adequate	Adequate
34	>25 and < 35 Years	Multiparous	> 4 members	88	153	37.59	normal Weight	3001-5,000 SR	University	No	Urban	No	Yes	Iodized Salt	Yes	121.9	0.89	136.23	1.21	164.57	Adequate	Adequate
24	>18 and < 25 Years	Multiparous	> 4 members	54	156	22.19	Overweight	< 3000 SR	University	No	Urban	No	No	Iodized Salt	Yes	114.29	0.69	166.37	0.93	154.29	Adequate	Adequate
28	>25 and < 35 Years	Multiparous	<= 4 members	82	167	29.4	Obese	5,001-10,000 SR	University	Yes	Urban	No	Yes	Iodized Salt	Yes	116.51	1.1	106.02	1.48	157.29	Adequate	Insufficient
19	>18 and < 25 Years	Multiparous	> 4 members	45	162	17.15	Underweight	< 3000 SR	Intermediate School	No	Urban	No	No	Iodized Salt	Yes	145.29	0.61	237.58	0.83	196.14	Adequate	Adequate
42	> 35 Years	Multiparous	<= 4 members	62	159	24.52	Overweight	5,001-10,000 SR	Intermediate School	No	Urban	No	Yes	Iodized Salt	Yes	124.64	0.69	181.37	0.93	168.27	Adequate	Insufficient
31	>25 and < 35 Years	Multiparous	> 4 members	75	160	29.3	Obese	3001-5,000 SR	University	No	Urban	No	No	Iodized Salt	Yes	140.64	0.92	153.23	1.24	189.86	Adequate	Insufficient
32	>25 and < 35 Years	Multiparous	> 4 members	51	162	19.43	Overweight	3001-5,000 SR	Intermediate School	No	Urban	No	No	Iodized Salt	Yes	128.57	0.63	203.67	0.85	173.57	Adequate	Adequate
22	>18 and < 25 Years	Primiparous	> 4 members	50	155	20.81	Overweight	5,001-10,000 SR	University	No	Urban	No	No	Iodized Salt	Yes	62.64	0.64	98.22	0.86	84.57	Insufficient	Insufficient
38	> 35 Years	Primiparous	<= 4 members	42	159	16.61	Underweight	5,001-10,000 SR	Intermediate School	No	Urban	No	Yes	Iodized Salt	Yes	70.05	0.47	150.64	0.63	94.57	Insufficient	Insufficient
34	>25 and < 35 Years	Primiparous	> 4 members	46	148	21	Overweight	< 3000 SR	University	No	Urban	No	No	Non-iodized salt	Yes	42.75	0.49	86.85	0.66	88.01	Insufficient	Adequate
20	>18 and < 25 Years	Primiparous	<= 4 members	80	169	28.01	Obese	5,001-10,000 SR	University	Yes	Urban	No	Yes	Iodized Salt	Yes	64.41	1.18	54.65	1.59	86.95	Insufficient	Insufficient
24	>18 and < 25 Years	Primiparous	<= 4 members	75	163	28.22	Obese	5,001-10,000 SR	University	Yes	Urban	No	Yes	Non-iodized salt	Yes	69.53	1.01	68.79	1.36	93.86	Insufficient	Insufficient
23	>18 and < 25 Years	Primiparous	<= 4 members	49	160	19.14	Overweight	3001-5,000 SR	Intermediate School	No	Urban	No	No	Don't know	Yes	56.69	0.64	88.09	0.87	76.53	Insufficient	Insufficient
45	> 35 Years	Multiparous	<= 4 members	59	159	23.34	Overweight	5,001-10,000 SR	University	Yes	Urban	No	Yes	Non-iodized salt	Yes	68.36	0.63	107.87	0.86	92.29	Insufficient	Insufficient
40	> 35 Years	Multiparous	<= 4 members	70	162	26.67	Obese	5,001-10,000 SR	University	No	Urban	No	No	Iodized Salt	Yes	70.59	0.81	87.05	1.09	95.29	Insufficient	Insufficient
40	> 35 Years	Multiparous	> 4 members	70	158	28.04	Obese	3001-5,000 SR	University	No	Urban	No	Yes	Iodized Salt	Yes	60.05	0.78	77.32	1.05	81.07	Insufficient	Adequate
27	>25 and < 35 Years	Multiparous	> 4 members	42	155	17.48	Underweight	5,001-10,000 SR	University	Yes	Urban	No	No	Iodized Salt	Yes	64.97	0.5	129.76	0.68	87.71	Insufficient	Adequate
27	>25 and < 35 Years	Multiparous	> 4 members	55	163	20.7	Overweight	3001-5,000 SR	University	No	Urban	No	No	Iodized Salt	Yes	69.95	0.72	96.6	0.98	84.43	Insufficient	Adequate
31	>25 and < 35 Years	Multiparous	> 4 members	93	165	34.16	normal Weight	5,001-10,000 SR	Intermediate School	Yes	Urban	No	No	Iodized Salt	Yes	59.34	1.14	52	1.54	80.11	Insufficient	Adequate
17	>18 and < 25 Years	Primiparous	> 4 members	99	149	44.59	normal Weight	3001-5,000 SR	Intermediate School	No	Urban	No	No	Iodized Salt	No	309.53	0.98	317.4	1.32	417.86	Above requirments	Insufficient
21	>18 and < 25 Years	Primiparous	<= 4 members	58	158	23.23	Overweight	5,001-10,000 SR	Intermediate School	No	Urban	No	No	Iodized Salt	No	316.4	0.77	409.28	1.04	427.14	Above requirments	Adequate
26	>25 and < 35 Years	Primiparous	> 4 members	66	155	27.47	Obese	3001-5,000 SR	Illiterate	No	Urban	No	No	Iodized Salt	No	194.6	0.81	239.28	1.1	262.71	Above requirments	Adequate
35	> 35 Years	Primiparous	<= 4 members	48	155	19.98	Overweight	5,001-10,000 SR	Intermediate School	No	Urban	No	Yes	Iodized Salt	No	282.75	0.54	521.27	0.73	381.71	Above requirments	Insufficient
33	>25 and < 35 Years	Primiparous	<= 4 members	98	158	39.26	normal Weight	5,001-10,000 SR	Primary School	No	Urban	No	No	Non-iodized salt	No	148.25	1.03	144.4	1.39	200.14	Above requirments	Insufficient
23	>18 and < 25 Years	Primiparous	> 4 members	63	158	25.24	Obese	3001-5,000 SR	Primary School	No	Urban	No	No	Non-iodized salt	No	151.39	0.83	183.47	1.11	204.37	Above requirments	Adequate
30	>25 and < 35 Years	Primiparous	<= 4 members	58	147	26.84	Obese	> 10,001	Primary School	No	Urban	No	No	Iodized Salt	No	171.64	0.64	268.84	0.86	231.71	Above requirments	Insufficient
23	>18 and < 25 Years	Primiparous	<= 4 members	60	150	26.67	Obese	< 3000 SR	Intermediate School	No	Urban	No	Yes	Iodized Salt	No	288.25	0.72	397.89	0.98	389.14	Above requirments	Insufficient
20	>18 and < 25 Years	Primiparous	> 4 members	65	156	26.71	Obese	3001-5,000 SR	University	No	Urban	Yes	No	Iodized Salt	No	290.16	0.85	339.9	1.15	391.71	Above requirments	Insufficient
40	> 35 Years	Multiparous	> 4 members	100	155	41.62	normal Weight	3001-5,000 SR	Illiterate	No	Urban	No	Yes	Iodized Salt	No	172.27	0.91	189.45	1.23	232.57	Above requirments	Insufficient
37	> 35 Years	Multiparous	<= 4 members	70	140	35.71	normal Weight	< 3000 SR	University	No	Urban	No	Yes	Iodized Salt	No	181.65	0.62	291.97	0.84	245.23	Above requirments	Adequate
40	> 35 Years	Multiparous	> 4 members	75	155	31.22	normal Weight	3001-5,000 SR	Intermediate School	No	Urban	No	No	Iodized Salt	No	181.06	0.79	228.7	1.07	244.43	Above requirments	Insufficient
35	> 35 Years	Multiparous	> 4 members	60	161	23.15	Overweight	5,001-10,000 SR	Illiterate	No	Urban	No	Yes	Don't know	No	142.01	0.73	195.69	0.98	191.71	Above requirments	Adequate
20	>18 and < 25 Years	Multiparous	> 4 members	50	160	19.53	Overweight	< 3000 SR	Intermediate School	No	Urban	No	No	Non-iodized salt	No	157.46	0.68	233.14	0.91	212.57	Above requirments	Insufficient
42	> 35 Years	Multiparous	<= 4 members	60	157	24.34	Overweight	3001-5,000 SR	University	Yes	Urban	No	Yes	Iodized Salt	No	210.05	0.65	321.88	0.88	283.57	Above requirments	Insufficient
23	>18 and < 25 Years	Multiparous	> 4 members	60	158	24.03	Overweight	3001-5,000 SR	Intermediate School	No	Urban	No	Yes	Iodized Salt	No	228.57	0.79	290.56	1.06	308.57	Above requirments	Adequate
23	>18 and < 25 Years	Multiparous	> 4 members	89	169	31.16	normal Weight	5,001-10,000 SR	University	No	Urban	No	Yes	Iodized Salt	No	196.72	1.25	157.11	1.69	265.57	Above requirments	Adequate
24	>18 and < 25 Years	Multiparous	> 4 members	70	169	24.51	Overweight	< 3000 SR	University	No	Urban	No	Yes	Non-iodized salt	No	161.9	1.01	160.89	1.36	218.57	Above requirments	Insufficient
25	>18 and < 25 Years	Multiparous	<= 4 members	53	170	18.34	Underweight	< 3000 SR	Intermediate School	No	Urban	No	No	Iodized Salt	No	224.72	0.74	301.82	1.01	303.37	Above requirments	Adequate
40	> 35 Years	Multiparous	> 4 members	74	156	30.41	normal Weight	> 10,001	University	Yes	Urban	No	No	Iodized Salt	No	161.67	0.79	203.67	1.07	218.26	Above requirments	Insufficient
42	> 35 Years	Multiparous	<= 4 members	60	152	25.97	Obese	> 10,001	Illiterate	Yes	Urban	No	No	Don't know	No	155.34	0.62	250.46	0.84	209.71	Above requirments	Insufficient
33	>25 and < 35 Years	Multiparous	<= 4 members	70	150	31.11	normal Weight	5,001-10,000 SR	University	Yes	Urban	No	No	Iodized Salt	No	179.47	0.75	238.22	1.02	242.29	Above requirments	Adequate
30	>25 and < 35 Years	Multiparous	> 4 members	55	154	23.19	Overweight	3001-5,000 SR	University	Yes	Urban	No	No	Iodized Salt	No	211.01	0.65	323.63	0.88	284.86	Above requirments	Insufficient
19	>18 and < 25 Years	Multiparous	> 4 members	51	149	22.97	Overweight	3001-5,000 SR	University	No	Urban	No	No	Iodized Salt	No	219.47	0.63	346.86	0.85	296.29	Above requirments	Insufficient
37	> 35 Years	Multiparous	> 4 members	67	173	22.39	Overweight	5,001-10,000 SR	Illiterate	Yes	Urban	No	No	Don't know	No	154.29	0.88	174.49	1.19	208.29	Above requirments	Above requirments
27	>25 and < 35 Years	Multiparous	> 4 members	47	160	18.36	Underweight	3001-5,000 SR	University	No	Urban	No	No	Iodized Salt	No	260.86	0.59	440.28	0.8	352.16	Above requirments	Adequate
34	>25 and < 35 Years	Multiparous	<= 4 members	55	152	23.81	Overweight	< 3000 SR	University	No	Urban	No	No	Non-iodized salt	No	195.03	0.62	316.45	0.83	263.29	Above requirments	Adequate
23	>18 and < 25 Years	Multiparous	> 4 members	48	156	19.72	Overweight	5,001-10,000 SR	University	Yes	Urban	No	No	Iodized Salt	No	201.59	0.61	330.8	0.82	272.14	Above requirments	Insufficient
23	>18 and < 25 Years	Primiparous	<= 4 members	42	163	15.81	Underweight	< 3000 SR	University	No	Urban	Yes	Yes	Iodized Salt	No	88.99	0.55	162.44	0.74	123.14	Adequate	Insufficient
20	>18 and < 25 Years	Primiparous	<= 4 members	66	155	27.47	Obese	3001-5,000 SR	Primary School	No	Urban	No	Yes	Non-iodized salt	No	81.48	0.86	95.18	1.16	112	Adequate	Insufficient
31	>25 and < 35 Years	Primiparous	<= 4 members	52	157	21.1	Overweight	5,001-10,000 SR	Primary School	No	Urban	No	Yes	Non-iodized salt	No	74.6	0.63	119.3	0.84	101.42	Adequate	Insufficient
21	>18 and < 25 Years	Multiparous	> 4 members	55	160	21.48	Overweight	3001-5,000 SR	University	No	Urban	No	No	Iodized Salt	No	121.16	0.74	162.84	1	133.57	Adequate	Insufficient
23	>18 and < 25 Years	Primiparous	<= 4 members	83	157	33.67	normal Weight	> 10,001	University	No	Urban	No	No	Iodized Salt	No	96.4	1.02	94.48	1.38	130.14	Adequate	Adequate
32	>25 and < 35 Years	Primiparous	> 4 members	52	150	23.11	Overweight	3001-5,000 SR	Intermediate School	No	Urban	Yes	Yes	Non-iodized salt	No	89.31	0.58	153.52	0.79	120.57	Adequate	Insufficient
34	>25 and < 35 Years	Multiparous	<= 4 members	33	148	15.07	Underweight	5,001-10,000 SR	University	No	Urban	No	No	Iodized Salt	No	80.53	0.33	241.3	0.45	141	Adequate	Insufficient
21	>18 and < 25 Years	Multiparous	<= 4 members	50	165	18.37	Underweight	5,001-10,000 SR	University	No	Urban	No	No	Iodized Salt	No	122.33	0.7	175.98	0.94	145.14	Adequate	Insufficient
22	>18 and < 25 Years	Primiparous	<= 4 members	60	167	21.51	Overweight	5,001-10,000 SR	Intermediate School	No	Urban	No	No	Iodized Salt	No	91.11	0.86	106.15	1.16	128	Adequate	Insufficient
21	>18 and < 25 Years	Primiparous	<= 4 members	88	152	38.09	normal Weight	5,001-10,000 SR	University	No	Urban	No	No	Iodized Salt	No	88.67	0.99	89.86	1.33	121.71	Adequate	Adequate
33	>25 and < 35 Years	Multiparous	<= 4 members	56	164	20.82	Overweight	3001-5,000 SR	University	No	Urban	No	No	Iodized Salt	No	117.46	0.7	166.62	0.95	138.57	Adequate	Insufficient
32	>25 and < 35 Years	Primiparous	> 4 members	63	162	24.01	Overweight	5,001-10,000 SR	University	No	Urban	No	No	Iodized Salt	No	87.19	0.79	110.17	1.07	119.71	Adequate	Above requirments
21	>18 and < 25 Years	Primiparous	<= 4 members	55	165	20.2	Overweight	5,001-10,000 SR	University	No	Urban	No	No	Don't know	No	80.1	0.77	103.4	1.05	110.14	Adequate	Insufficient
27	>25 and < 35 Years	Primiparous	<= 4 members	63	158	25.23	Obese	5,001-10,000 SR	Illiterate	No	Urban	No	No	Non-iodized salt	No	75.13	0.8	94.26	1.08	101.43	Adequate	Adequate
30	>25 and < 35 Years	Primiparous	<= 4 members	54	161	20.83	Overweight	3001-5,000 SR	Intermediate School	No	Urban	No	No	Iodized Salt	No	97.36	0.68	143.21	0.92	131.43	Adequate	Adequate
28	>25 and < 35 Years	Primiparous	<= 4 members	46	164	17.1	Underweight	3001-5,000 SR	University	No	Urban	No	No	Iodized Salt	No	99.79	0.59	169.37	0.8	134.71	Adequate	Adequate
19	>18 and < 25 Years	Primiparous	<= 4 members	66	150	29.33	Obese	5,001-10,000 SR	Primary School	No	Urban	No	No	Don't know	No	85.29	0.81	104.8	1.1	115.14	Adequate	Adequate
21	>18 and < 25 Years	Primiparous	<= 4 members	60	153	25.63	Obese	5,001-10,000 SR	University	No	Urban	No	No	Iodized Salt	No	103.6	0.76	136.11	1.03	139.86	Adequate	Above requirments
22	>18 and < 25 Years	Primiparous	<= 4 members	64.6	155	26.89	Obese	3001-5,000 SR	Intermediate School	No	Urban	No	No	Iodized Salt	No	140.42	0.83	170.06	1.11	144.57	Adequate	Adequate
34	>25 and < 35 Years	Primiparous	<= 4 members	47	159.5	18.47	Underweight	5,001-10,000 SR	Intermediate School	No	Urban	No	No	Iodized Salt	No	92.91	0.55	167.78	0.75	125.43	Adequate	Adequate
20	>18 and < 25 Years	Primiparous	<= 4 members	80	165	29.38	Obese	5,001-10,000 SR	Primary School	No	Urban	No	Yes	Iodized Salt	No	76.39	1.13	67.7	1.52	120.82	Adequate	Adequate
34	>25 and < 35 Years	Primiparous	<= 4 members	71	167	25.46	Obese	3001-5,000 SR	Intermediate School	No	Urban	No	No	Iodized Salt	No	95.45	0.92	104.3	1.24	148.86	Adequate	Adequate
30	>25 and < 35 Years	Primiparous	<= 4 members	49	159	19.38	Overweight	3001-5,000 SR	University	Yes	Urban	No	No	Iodized Salt	No	95.3	0.6	158.72	0.81	147.64	Adequate	Adequate
34	>25 and < 35 Years	Primiparous	<= 4 members	63	160	24.61	Overweight	3001-5,000 SR	University	Yes	Rural	No	No	Iodized Salt	No	125.96	0.76	165.23	1.03	150.05	Adequate	Insufficient
26	>25 and < 35 Years	Primiparous	<= 4 members	67	159	26.5	Obese	5,001-10,000 SR	Primary School	No	Urban	No	Yes	Don't know	No	86.99	0.86	101.06	1.16	117.43	Adequate	Adequate
30	>25 and < 35 Years	Primiparous	<= 4 members	42	155	17.48	Underweight	5,001-10,000 SR	Intermediate School	No	Urban	No	No	Iodized Salt	No	95.45	0.49	195.84	0.66	128.86	Adequate	Adequate
20	>18 and < 25 Years	Primiparous	<= 4 members	51	161	19.68	Overweight	> 10,001	University	No	Urban	No	No	Iodized Salt	No	106.56	0.7	153.13	0.94	144.86	Adequate	Adequate
22	>18 and < 25 Years	Primiparous	<= 4 members	45	145	21.4	Overweight	5,001-10,000 SR	Primary School	No	Urban	No	Yes	Don't know	No	77.25	0.52	148.38	0.7	110.29	Adequate	Insufficient
32	>25 and < 35 Years	Primiparous	<= 4 members	72	154	30.36	normal Weight	> 10,001	University	No	Urban	No	No	Iodized Salt	No	81.59	0.82	99.68	1.1	124.14	Adequate	Adequate
40	> 35 Years	Primiparous	<= 4 members	44	154	18.55	Overweight	3001-5,000 SR	Primary School	No	Urban	No	No	Iodized Salt	No	89.95	0.46	193.73	0.63	121.43	Adequate	Insufficient
38	> 35 Years	Primiparous	> 4 members	40	155	16.65	Underweight	3001-5,000 SR	Intermediate School	No	Urban	No	No	Don't know	No	87.19	0.43	204.48	0.58	117.71	Adequate	Adequate
33	>25 and < 35 Years	Primiparous	<= 4 members	47	150	20.89	Overweight	3001-5,000 SR	Intermediate School	No	Urban	No	No	Iodized Salt	No	78.3	0.52	151.26	0.7	110.71	Adequate	Insufficient
29	>25 and < 35 Years	Primiparous	> 4 members	58	159	22.94	Overweight	5,001-10,000 SR	Primary School	No	Urban	No	Yes	Don't know	No	79.39	0.73	109.11	0.98	107.18	Adequate	Adequate
20	>18 and < 25 Years	Primiparous	<= 4 members	55	160	21.48	Overweight	> 10,001	University	No	Urban	No	No	Non-iodized salt	No	110.79	0.75	147.66	1.01	149.57	Adequate	Insufficient
19	>18 and < 25 Years	Primiparous	<= 4 members	41	156	16.85	Underweight	3001-5,000 SR	Intermediate School	No	Urban	No	No	Iodized Salt	No	97.46	0.52	185.73	0.71	131.57	Adequate	Adequate
40	> 35 Years	Primiparous	<= 4 members	57	151	25	Overweight	5,001-10,000 SR	Intermediate School	No	Urban	No	No	Iodized Salt	No	102.33	0.6	171.59	0.81	143.58	Adequate	Insufficient
31	>25 and < 35 Years	Primiparous	<= 4 members	57	167	20.44	Overweight	> 10,001	University	No	Urban	No	No	Iodized Salt	No	116.4	0.75	155.27	1.01	157.14	Adequate	Adequate
18	>18 and < 25 Years	Primiparous	<= 4 members	40	150	17.78	Underweight	3001-5,000 SR	Intermediate School	No	Urban	No	No	Non-iodized salt	No	85.71	0.49	174.38	0.66	115.71	Adequate	Adequate
22	>18 and < 25 Years	Primiparous	<= 4 members	50	152	21.64	Overweight	5,001-10,000 SR	University	No	Urban	No	No	Iodized Salt	No	99.47	0.62	160.09	0.84	134.29	Adequate	Adequate
23	>18 and < 25 Years	Primiparous	> 4 members	58	165	21.3	Overweight	> 10,001	University	No	Urban	No	No	Iodized Salt	No	102.01	0.81	126.35	1.09	137.71	Adequate	Above requirments
37	> 35 Years	Primiparous	<= 4 members	51	162	19.43	Overweight	> 10,001	Intermediate School	No	Urban	No	No	Iodized Salt	No	89.95	0.6	149.41	0.81	121.43	Adequate	Insufficient
30	>25 and < 35 Years	Primiparous	<= 4 members	52	165	19.1	Overweight	3001-5,000 SR	Intermediate School	No	Urban	No	Yes	Iodized Salt	No	87.3	0.67	129.87	0.91	117.86	Adequate	Insufficient
21	>18 and < 25 Years	Primiparous	<= 4 members	43	156	17.67	Underweight	5,001-10,000 SR	University	No	Urban	No	Yes	Iodized Salt	No	95.13	0.55	174.22	0.74	128.43	Adequate	Insufficient
32	>25 and < 35 Years	Primiparous	<= 4 members	72	154	30.36	normal Weight	3001-5,000 SR	Intermediate School	No	Urban	No	Yes	Iodized Salt	No	112.49	0.82	137.44	1.1	151.86	Adequate	Adequate
30	>25 and < 35 Years	Primiparous	<= 4 members	52	160	20.31	Overweight	5,001-10,000 SR	Intermediate School	No	Urban	No	No	Don't know	No	79.04	0.65	122.19	0.87	106.71	Adequate	Adequate
33	>25 and < 35 Years	Primiparous	<= 4 members	70	169	24.51	Overweight	5,001-10,000 SR	University	Yes	Urban	No	No	Iodized Salt	No	96.19	0.93	103.63	1.25	129.86	Adequate	Above requirments
28	>25 and < 35 Years	Primiparous	<= 4 members	77	164	28.63	Obese	> 10,001	University	Yes	Urban	No	No	Iodized Salt	No	104.97	1.01	104.06	1.36	141.71	Adequate	Adequate
41	> 35 Years	Primiparous	<= 4 members	44	162	16.77	Underweight	> 10,001	University	No	Urban	No	No	Iodized Salt	No	91.89	0.49	188.65	0.66	124.05	Adequate	Insufficient
26	>25 and < 35 Years	Primiparous	<= 4 members	40	157	16.23	Underweight	5,001-10,000 SR	University	No	Urban	No	No	Iodized Salt	No	103.89	0.48	214.97	0.65	140.25	Adequate	Adequate
37	> 35 Years	Primiparous	<= 4 members	47	162	17.91	Underweight	> 10,001	Intermediate School	No	Urban	No	No	Iodized Salt	No	106.46	0.55	194.28	0.74	143.72	Adequate	Adequate
18	>18 and < 25 Years	Primiparous	<= 4 members	58	165	21.3	Overweight	> 10,001	Intermediate School	No	Urban	No	Yes	Don't know	No	84.55	0.84	100.43	1.14	114.14	Adequate	Insufficient
37	>18 and < 25 Years	Primiparous	> 4 members	45	159	17.8	Underweight	> 10,001	University	No	Urban	No	No	Iodized Salt	No	93.12	0.51	182.72	0.69	125.71	Adequate	Adequate
21	>18 and < 25 Years	Primiparous	<= 4 members	69	159	27.29	Obese	5,001-10,000 SR	University	No	Urban	No	No	Iodized Salt	No	89.53	0.92	97.02	1.25	120.86	Adequate	Insufficient
22	>18 and < 25 Years	Primiparous	> 4 members	52	165	19.1	Overweight	3001-5,000 SR	University	No	Urban	No	No	Iodized Salt	No	82.75	0.72	114.75	0.97	111.71	Adequate	Insufficient
21	>18 and < 25 Years	Primiparous	<= 4 members	85	168	30.12	normal Weight	5,001-10,000 SR	Primary School	Yes	Urban	No	No	Non-iodized salt	No	80.81	1.22	66.51	1.64	109.1	Adequate	Insufficient
22	>18 and < 25 Years	Primiparous	<= 4 members	52	155	21.64	Overweight	3001-5,000 SR	University	No	Urban	No	No	Iodized Salt	No	94.5	0.67	142	0.9	127.57	Adequate	Insufficient
20	>18 and < 25 Years	Primiparous	<= 4 members	46	155	19.15	Overweight	5,001-10,000 SR	Primary School	No	Urban	No	No	Don't know	No	79.16	0.59	133.98	0.8	106.86	Adequate	Insufficient
31	>18 and < 25 Years	Primiparous	<= 4 members	44	154	18.55	Overweight	5,001-10,000 SR	Intermediate School	No	Urban	No	No	Iodized Salt	No	96.42	0.51	190.52	0.68	130.17	Adequate	Adequate
19	>18 and < 25 Years	Primiparous	<= 4 members	56	167	20.08	Overweight	< 3000 SR	Intermediate School	No	Urban	Yes	Yes	Non-iodized salt	No	80.32	0.82	98.42	1.1	108.43	Adequate	Adequate
38	> 35 Years	Primiparous	<= 4 members	54	156	22.18	Overweight	> 10,001	University	No	Urban	No	No	Iodized Salt	No	97.9	0.6	162.03	0.82	132.16	Adequate	Insufficient
19	>18 and < 25 Years	Primiparous	<= 4 members	88	167	31.55	normal Weight	3001-5,000 SR	Primary School	No	Urban	No	No	Don't know	No	77.99	1.25	62.22	1.69	105.29	Adequate	Insufficient
21	>18 and < 25 Years	Multiparous	<= 4 members	50	160	19.53	Overweight	> 10,001	Intermediate School	No	Urban	No	No	Iodized Salt	No	106.91	0.67	159.63	0.9	144.33	Adequate	Adequate
41	> 35 Years	Primiparous	> 4 members	56	160	21.88	Overweight	> 10,001	University	No	Urban	No	No	Iodized Salt	No	98.62	0.63	156.31	0.85	133.14	Adequate	Adequate
42	> 35 Years	Primiparous	<= 4 members	70	155	29.14	Obese	3001-5,000 SR	Intermediate School	No	Urban	No	No	Non-iodized salt	No	75.98	0.74	103.36	0.99	102.57	Adequate	Insufficient
23	>18 and < 25 Years	Primiparous	<= 4 members	49	158	19.63	Overweight	> 10,001	Intermediate School	Yes	Urban	No	No	Non-iodized salt	No	91.31	0.63	144.11	0.86	123.27	Adequate	Insufficient
21	>18 and < 25 Years	Multiparous	<= 4 members	55.5	155	23.1	Overweight	5,001-10,000 SR	University	Yes	Urban	No	No	Iodized Salt	No	114.87	0.72	159.85	0.97	155.08	Adequate	Insufficient
32	>25 and < 35 Years	Primiparous	<= 4 members	66	165	24.24	Overweight	3001-5,000 SR	University	No	Urban	No	No	Iodized Salt	No	112.81	0.85	132.35	1.15	152.29	Adequate	Adequate
30	>25 and < 35 Years	Primiparous	<= 4 members	60	156	24.65	Overweight	< 3000 SR	Intermediate School	No	Urban	No	No	Iodized Salt	No	94.18	0.73	129.82	0.98	127.14	Adequate	Adequate
24	>18 and < 25 Years	Primiparous	<= 4 members	58	163	21.83	Overweight	3001-5,000 SR	Intermediate School	No	Urban	No	No	Iodized Salt	No	108.3	0.79	137.56	1.06	146.21	Adequate	Insufficient
21	>18 and < 25 Years	Multiparous	<= 4 members	48.5	160	18.95	Overweight	3001-5,000 SR	Intermediate School	No	Urban	No	No	Iodized Salt	No	108.44	0.65	167.63	0.87	146.39	Adequate	Adequate
22	>18 and < 25 Years	Primiparous	> 4 members	45	149	20.27	Overweight	< 3000 SR	University	No	Urban	No	No	Iodized Salt	No	138.1	0.54	255.97	0.73	186.43	Adequate	Insufficient
21	>18 and < 25 Years	Primiparous	<= 4 members	64	158	25.64	Obese	5,001-10,000 SR	Intermediate School	No	Urban	No	Yes	Iodized Salt	No	81.06	0.85	95.15	1.15	109.43	Adequate	Adequate
21	>18 and < 25 Years	Primiparous	<= 4 members	54	162	20.58	Overweight	> 10,001	University	No	Urban	No	No	Non-iodized salt	No	99.16	0.74	133.76	1	133.86	Adequate	Adequate
21	>18 and < 25 Years	Primiparous	<= 4 members	79	160	30.86	normal Weight	5,001-10,000 SR	Intermediate School	No	Urban	No	No	Don't know	No	80.2	1.04	76.83	1.41	108.27	Adequate	Insufficient
20	>18 and < 25 Years	Primiparous	<= 4 members	54	163	20.32	Overweight	5,001-10,000 SR	University	No	Urban	No	No	Iodized Salt	No	95.87	0.75	127.22	1.02	129.43	Adequate	Adequate
21	>18 and < 25 Years	Primiparous	<= 4 members	95	168	33.66	normal Weight	> 10,001	Primary School	No	Urban	No	No	Iodized Salt	No	81.8	1.31	62.21	1.78	110.43	Adequate	Adequate
21	>18 and < 25 Years	Primiparous	<= 4 members	54	156	22.19	Overweight	5,001-10,000 SR	University	No	Urban	No	Yes	Iodized Salt	No	83.07	0.7	117.87	0.95	112.14	Adequate	Adequate
35	> 35 Years	Primiparous	<= 4 members	75	160	29.3	Obese	< 3000 SR	University	No	Urban	No	Yes	Iodized Salt	No	115.98	0.88	131.17	1.19	156.57	Adequate	Above requirments
20	>18 and < 25 Years	Primiparous	<= 4 members	80	166	29.03	Obese	3001-5,000 SR	University	No	Urban	No	No	Iodized Salt	No	93.23	1.14	81.71	1.54	125.86	Adequate	Adequate
22	>18 and < 25 Years	Primiparous	<= 4 members	35	154	14.76	Underweight	3001-5,000 SR	University	No	Urban	No	No	Iodized Salt	No	90.62	0.42	217.76	0.56	122.34	Adequate	Insufficient
21	>18 and < 25 Years	Multiparous	<= 4 members	60	160	23.44	Overweight	5,001-10,000 SR	University	No	Urban	No	Yes	Iodized Salt	No	97.36	0.82	119.45	1.1	131.43	Adequate	Insufficient
33	>25 and < 35 Years	Multiparous	> 4 members	62	172	20.96	Overweight	5,001-10,000 SR	University	Yes	Urban	No	No	Iodized Salt	No	107.83	0.84	128.56	1.13	145.57	Adequate	Insufficient
28	>25 and < 35 Years	Multiparous	<= 4 members	67	162	25.53	Obese	5,001-10,000 SR	Intermediate School	No	Urban	No	Yes	Iodized Salt	No	81.8	0.87	93.84	1.18	110.43	Adequate	Insufficient
38	> 35 Years	Multiparous	<= 4 members	70	166	25.4	Obese	3001-5,000 SR	Intermediate School	No	Urban	No	No	Iodized Salt	No	85.08	0.86	98.86	1.16	114.86	Adequate	Insufficient
36	> 35 Years	Multiparous	<= 4 members	60	156	24.65	Overweight	3001-5,000 SR	University	No	Urban	No	No	Iodized Salt	No	121.5	0.69	177.16	0.93	164.03	Adequate	Insufficient
43	> 35 Years	Multiparous	<= 4 members	77	165	28.28	Obese	5,001-10,000 SR	Intermediate School	Yes	Urban	No	No	Iodized Salt	No	84.49	0.88	95.64	1.19	114.06	Adequate	Adequate
31	>25 and < 35 Years	Multiparous	> 4 members	65	160	25.39	Obese	3001-5,000 SR	University	No	Urban	No	No	Iodized Salt	No	138.94	0.81	171.94	1.09	187.57	Adequate	Insufficient
30	>25 and < 35 Years	Multiparous	<= 4 members	40	150	17.78	Underweight	< 3000 SR	Intermediate School	No	Urban	No	No	Non-iodized salt	No	75.45	0.44	170.25	0.6	101.86	Adequate	Insufficient
22	>18 and < 25 Years	Multiparous	<= 4 members	91	157	36.92	normal Weight	3001-5,000 SR	Intermediate School	No	Urban	No	Yes	Iodized Salt	No	83.92	1.08	77.58	1.46	113.29	Adequate	Insufficient
28	>25 and < 35 Years	Multiparous	> 4 members	57	160	22.27	Overweight	5,001-10,000 SR	University	No	Urban	No	No	Iodized Salt	No	100.53	0.73	138.21	0.98	135.71	Adequate	Insufficient
35	> 35 Years	Multiparous	<= 4 members	73	160	28.52	Obese	5,001-10,000 SR	University	Yes	Urban	No	No	Iodized Salt	No	89.64	0.86	103.7	1.17	121.02	Adequate	Insufficient
26	>25 and < 35 Years	Multiparous	> 4 members	70	154	29.52	Obese	3001-5,000 SR	Primary School	No	Urban	No	No	Iodized Salt	No	83.92	0.84	99.33	1.14	113.29	Adequate	Adequate
40	> 35 Years	Multiparous	> 4 members	70	165	25.71	Obese	5,001-10,000 SR	Primary School	Yes	Rural	No	No	Don't know	No	75.66	0.84	90.54	1.13	102.14	Adequate	Adequate
33	>25 and < 35 Years	Multiparous	> 4 members	80	160	31.25	normal Weight	3001-5,000 SR	University	Yes	Urban	No	Yes	Non-iodized salt	No	81.16	0.95	85.67	1.28	109.57	Adequate	Adequate
33	>25 and < 35 Years	Multiparous	<= 4 members	70	165	25.71	Obese	3001-5,000 SR	University	No	Urban	No	No	Iodized Salt	No	134.29	0.89	150.19	1.21	181.29	Adequate	Insufficient
32	>25 and < 35 Years	Multiparous	<= 4 members	70	150	31.11	normal Weight	5,001-10,000 SR	University	No	Urban	No	No	Non-iodized salt	No	97.14	0.76	127.74	1.03	131.14	Adequate	Adequate
22	>18 and < 25 Years	Multiparous	> 4 members	62	160	24.22	Overweight	3001-5,000 SR	University	No	Urban	No	No	Iodized Salt	No	130.4	0.84	156.11	1.13	176.04	Adequate	Adequate
38	> 35 Years	Multiparous	<= 4 members	60	160	23.44	Overweight	5,001-10,000 SR	University	Yes	Urban	No	Yes	Iodized Salt	No	92.81	0.7	132.85	0.94	125.29	Adequate	Insufficient
36	> 35 Years	Multiparous	<= 4 members	75	163	28.23	Obese	> 10,001	University	Yes	Urban	No	Yes	Non-iodized salt	No	82.75	0.91	91.34	1.22	111.71	Adequate	Insufficient
40	> 35 Years	Multiparous	<= 4 members	68	155	28.3	Obese	3001-5,000 SR	University	Yes	Urban	No	No	Iodized Salt	No	117.99	0.73	161.15	0.99	159.29	Adequate	Insufficient
40	> 35 Years	Multiparous	<= 4 members	72	163	27.1	Obese	> 10,001	University	Yes	Urban	No	Yes	Iodized Salt	No	100.96	0.84	120.12	1.13	136.29	Adequate	Adequate
27	>25 and < 35 Years	Multiparous	<= 4 members	73	163	27.48	Obese	3001-5,000 SR	University	Yes	Urban	No	Yes	Iodized Salt	No	109.21	0.96	113.59	1.3	147.43	Adequate	Insufficient
39	> 35 Years	Multiparous	<= 4 members	61	153	26.06	Obese	> 10,001	University	Yes	Urban	No	No	Iodized Salt	No	116.61	0.66	177.73	0.89	157.43	Adequate	Adequate
25	>18 and < 25 Years	Multiparous	> 4 members	47	150	20.89	Overweight	< 3000 SR	Intermediate School	No	Urban	No	No	Iodized Salt	No	95.24	0.56	171.17	0.75	128.57	Adequate	Insufficient
30	>25 and < 35 Years	Multiparous	> 4 members	70	160	27.34	Obese	5,001-10,000 SR	Intermediate School	No	Urban	No	Yes	Iodized Salt	No	106.27	0.87	121.67	1.18	143.46	Adequate	Insufficient
38	> 35 Years	Multiparous	<= 4 members	70	152	30.3	normal Weight	5,001-10,000 SR	Intermediate School	No	Urban	No	Yes	Iodized Salt	No	106.2	0.74	144.05	1	143.37	Adequate	Insufficient
36	> 35 Years	Multiparous	> 4 members	46	154	19.4	Overweight	< 3000 SR	University	No	Urban	No	Yes	Non-iodized salt	No	86.31	0.51	169.91	0.69	116.52	Adequate	Insufficient
40	> 35 Years	Multiparous	> 4 members	60	159	23.73	Overweight	5,001-10,000 SR	Illiterate	No	Urban	No	No	Iodized Salt	No	77.67	0.68	114.45	0.92	104.86	Adequate	Insufficient
35	> 35 Years	Multiparous	> 4 members	70	165	25.71	Obese	5,001-10,000 SR	University	Yes	Urban	No	No	Iodized Salt	No	121.9	0.88	138.94	1.18	164.57	Adequate	Insufficient
25	>18 and < 25 Years	Multiparous	> 4 members	56	163	21.08	Overweight	3001-5,000 SR	University	No	Urban	Yes	No	Iodized Salt	No	88.25	0.75	117.43	1.01	119.14	Adequate	Insufficient
28	>25 and < 35 Years	Multiparous	> 4 members	67	165	24.61	Overweight	> 10,001	Intermediate School	No	Urban	No	No	Iodized Salt	No	116.19	0.9	129.52	1.21	156.86	Adequate	Above requirments
43	> 35 Years	Multiparous	> 4 members	91	156	37.39	normal Weight	5,001-10,000 SR	University	Yes	Rural	No	Yes	Non-iodized salt	No	76.21	0.87	87.14	1.18	102.88	Adequate	Insufficient
42	> 35 Years	Multiparous	<= 4 members	80	165	29.38	Obese	3001-5,000 SR	University	No	Urban	No	No	Don't know	No	102.86	0.92	111.63	1.24	138.86	Adequate	Adequate
33	>25 and < 35 Years	Multiparous	> 4 members	59	158	23.63	Overweight	< 3000 SR	University	No	Urban	No	Yes	Iodized Salt	No	107.91	0.71	152.56	0.95	145.68	Adequate	Insufficient
40	> 35 Years	Multiparous	> 4 members	64	164	23.8	Overweight	> 10,001	University	Yes	Urban	Yes	Yes	Iodized Salt	No	92.38	0.76	121.83	1.02	124.71	Adequate	Insufficient
32	>25 and < 35 Years	Multiparous	> 4 members	80	152	34.63	normal Weight	3001-5,000 SR	University	No	Urban	No	Yes	Iodized Salt	No	116.11	0.86	135.79	1.15	156.75	Adequate	Adequate
40	> 35 Years	Multiparous	> 4 members	67	145	31.87	normal Weight	5,001-10,000 SR	University	Yes	Urban	No	Yes	Iodized Salt	No	91.47	0.64	143.76	0.86	123.48	Adequate	Insufficient
38	> 35 Years	Multiparous	> 4 members	80	157	32.46	normal Weight	3001-5,000 SR	University	Yes	Urban	No	Yes	Iodized Salt	No	111.92	0.87	128.91	1.17	151.09	Adequate	Insufficient
26	>25 and < 35 Years	Multiparous	> 4 members	48	149	21.62	Overweight	3001-5,000 SR	Illiterate	Yes	Urban	No	No	Iodized Salt	No	81.36	0.56	145.47	0.76	109.83	Adequate	Adequate
38	> 35 Years	Multiparous	<= 4 members	54	156	22.19	Overweight	5,001-10,000 SR	University	No	Urban	No	No	Iodized Salt	No	90.93	0.6	150.54	0.82	122.76	Adequate	Insufficient
31	>25 and < 35 Years	Multiparous	> 4 members	79	166	28.67	Obese	> 10,001	University	Yes	Urban	No	No	Non-iodized salt	No	89.81	1.03	87.57	1.38	121.24	Adequate	Insufficient
43	> 35 Years	Multiparous	<= 4 members	57	142	28.27	Obese	3001-5,000 SR	University	Yes	Urban	No	No	Iodized Salt	No	86.9	0.52	166.45	0.7	117.31	Adequate	Insufficient
28	>25 and < 35 Years	Multiparous	> 4 members	50	160	19.53	Overweight	5,001-10,000 SR	University	Yes	Urban	No	Yes	Iodized Salt	No	109.31	0.63	173.41	0.85	147.57	Adequate	Insufficient
34	>25 and < 35 Years	Multiparous	> 4 members	57	168	20.2	Overweight	> 10,001	University	Yes	Urban	No	No	Iodized Salt	No	87.43	0.73	119.01	0.99	118.03	Adequate	Adequate
40	> 35 Years	Multiparous	> 4 members	75	166	27.22	Obese	5,001-10,000 SR	Intermediate School	Yes	Urban	No	Yes	Iodized Salt	No	89.53	0.9	99.55	1.21	120.86	Adequate	Adequate
28	>25 and < 35 Years	Multiparous	> 4 members	66	158	26.44	Obese	< 3000 SR	University	Yes	Rural	No	No	Iodized Salt	No	120.1	0.83	145.53	1.11	162.14	Adequate	Adequate
31	>25 and < 35 Years	Multiparous	> 4 members	64	166	23.23	Overweight	3001-5,000 SR	Intermediate School	Yes	Urban	No	Yes	Iodized Salt	No	82.12	0.84	97.61	1.14	110.86	Adequate	Insufficient
37	> 35 Years	Multiparous	<= 4 members	62	156	25.48	Obese	5,001-10,000 SR	University	No	Urban	No	No	Iodized Salt	No	111.11	0.7	158.49	0.95	150	Adequate	Insufficient
33	>25 and < 35 Years	Multiparous	> 4 members	65	168	23.03	Overweight	3001-5,000 SR	University	Yes	Urban	No	No	Iodized Salt	No	96.51	0.85	113.03	1.15	130.29	Adequate	Insufficient
25	>18 and < 25 Years	Multiparous	> 4 members	83	160	32.42	normal Weight	< 3000 SR	University	No	Urban	No	No	Iodized Salt	No	104.55	1.05	100.02	1.41	141.14	Adequate	Adequate
33	>25 and < 35 Years	Multiparous	> 4 members	63	166	22.86	Overweight	5,001-10,000 SR	Primary School	Yes	Urban	No	Yes	Iodized Salt	No	78.1	0.81	96.1	1.1	105.43	Adequate	Adequate
24	>18 and < 25 Years	Multiparous	> 4 members	60	153	25.63	Obese	3001-5,000 SR	University	No	Urban	No	No	Iodized Salt	No	90.59	0.74	122.09	1	122.29	Adequate	Insufficient
31	>25 and < 35 Years	Multiparous	> 4 members	66.5	159	26.3	Obese	3001-5,000 SR	University	No	Urban	No	No	Iodized Salt	No	123.18	0.82	150.7	1.1	166.29	Adequate	Adequate
25	>18 and < 25 Years	Multiparous	> 4 members	50	157	20.28	Overweight	3001-5,000 SR	University	No	Urban	No	No	Iodized Salt	No	104.34	0.63	165.1	0.85	140.86	Adequate	Above requirments
33	>25 and < 35 Years	Multiparous	> 4 members	60	157	24.34	Overweight	5,001-10,000 SR	University	Yes	Urban	No	No	Iodized Salt	No	106.88	0.71	150.01	0.96	144.29	Adequate	Insufficient
36	> 35 Years	Multiparous	<= 4 members	65	160	25.39	Obese	3001-5,000 SR	University	No	Urban	No	No	Iodized Salt	No	123.72	0.77	160.46	1.04	167.02	Adequate	Insufficient
30	>25 and < 35 Years	Multiparous	> 4 members	85	160	33.2	normal Weight	3001-5,000 SR	University	Yes	Urban	No	No	Non-iodized salt	No	97.88	1.02	96.35	1.37	132.14	Adequate	Adequate
40	> 35 Years	Multiparous	<= 4 members	70	158	28.04	Obese	5,001-10,000 SR	University	No	Urban	No	No	Iodized Salt	No	122.04	0.78	157.13	1.05	164.75	Adequate	Adequate
28	>25 and < 35 Years	Multiparous	> 4 members	60	176	19.37	Overweight	3001-5,000 SR	University	No	Urban	No	Yes	Non-iodized salt	No	110.16	0.87	126.37	1.18	148.71	Adequate	Insufficient
27	>25 and < 35 Years	Primiparous	<= 4 members	71	165	26.08	Obese	< 3000 SR	University	No	Urban	No	Yes	Non-iodized salt	No	54.39	0.96	56.84	1.29	43.43	Insufficient	Insufficient
31	>25 and < 35 Years	Primiparous	<= 4 members	70	165	25.71	Obese	3001-5,000 SR	University	No	Urban	Yes	Yes	Iodized Salt	No	61.48	0.91	67.5	1.23	83	Insufficient	Adequate
29	>25 and < 35 Years	Primiparous	> 4 members	65	163	24.46	Overweight	3001-5,000 SR	Intermediate School	No	Urban	No	No	Non-iodized salt	No	53.97	0.85	63.71	1.14	42.86	Insufficient	Adequate
27	>25 and < 35 Years	Primiparous	> 4 members	60	160	23.44	Overweight	3001-5,000 SR	Intermediate School	No	Urban	No	No	Non-iodized salt	No	33.23	0.77	42.94	1.04	44.86	Insufficient	Adequate
26	>25 and < 35 Years	Primiparous	> 4 members	52	160	20.31	Overweight	< 3000 SR	Illiterate	No	Urban	No	Yes	Non-iodized salt	No	44.55	0.67	66.45	0.91	40.14	Insufficient	Insufficient
26	>25 and < 35 Years	Primiparous	> 4 members	100	163	37.64	normal Weight	3001-5,000 SR	Illiterate	No	Urban	No	No	Iodized Salt	No	40.96	1.2	34.09	1.62	35.29	Insufficient	Above requirments
23	>18 and < 25 Years	Primiparous	<= 4 members	42	155	17.48	Underweight	5,001-10,000 SR	Intermediate School	Yes	Urban	Yes	Yes	Non-iodized salt	No	51.96	0.52	100.22	0.7	47.14	Insufficient	Insufficient
36	> 35 Years	Primiparous	> 4 members	44	150	19.56	Overweight	5,001-10,000 SR	Illiterate	No	Urban	Yes	Yes	Don't know	No	28.67	0.47	61.32	0.63	38.71	Insufficient	Insufficient
21	>18 and < 25 Years	Primiparous	<= 4 members	49	158	19.63	Overweight	5,001-10,000 SR	University	No	Urban	No	No	Non-iodized salt	No	70.47	0.64	109.35	0.87	95.14	Insufficient	Adequate
28	>25 and < 35 Years	Primiparous	<= 4 members	47	160	18.36	Underweight	> 10,001	University	No	Urban	No	No	Iodized Salt	No	72.59	0.59	123.62	0.79	98	Insufficient	Adequate
23	>18 and < 25 Years	Primiparous	> 4 members	70	160	27.34	Obese	> 10,001	Illiterate	No	Urban	Yes	Yes	Non-iodized salt	No	27.19	0.93	29.27	1.25	36.71	Insufficient	Adequate
36	> 35 Years	Primiparous	> 4 members	60	160	23.44	Overweight	< 3000 SR	University	Yes	Urban	No	No	Non-iodized salt	No	46.88	0.71	65.82	0.96	43.29	Insufficient	Insufficient
22	>25 and < 35 Years	Primiparous	> 4 members	52	153	22.21	Overweight	< 3000 SR	University	No	Urban	No	Yes	Iodized Salt	No	53.33	0.65	81.58	0.88	74	Insufficient	Insufficient
21	>18 and < 25 Years	Primiparous	> 4 members	60	161	23.15	Overweight	< 3000 SR	University	Yes	Urban	No	No	Iodized Salt	No	57.99	0.82	70.51	1.11	78.29	Insufficient	Insufficient
20	>18 and < 25 Years	Primiparous	<= 4 members	48	169	16.8	Underweight	< 3000 SR	Intermediate School	No	Urban	No	Yes	Non-iodized salt	No	46.24	0.69	67.34	0.93	42.43	Insufficient	Adequate
39	> 35 Years	Primiparous	> 4 members	66	156	27.12	Obese	5,001-10,000 SR	University	No	Urban	Yes	No	Iodized Salt	No	36.72	0.73	50.4	0.98	89.57	Insufficient	Insufficient
19	>18 and < 25 Years	Primiparous	<= 4 members	45	152	19.48	Overweight	5,001-10,000 SR	Intermediate School	No	Urban	No	No	Iodized Salt	No	70.37	0.57	124.05	0.77	95	Insufficient	Adequate
28	>25 and < 35 Years	Primiparous	<= 4 members	56	150	24.89	Overweight	> 10,001	Intermediate School	No	Urban	No	No	Don't know	No	19.9	0.65	30.62	0.88	26.86	Insufficient	Above requirments
24	>25 and < 35 Years	Primiparous	<= 4 members	80	172	27.04	Obese	5,001-10,000 SR	University	No	Urban	No	No	Non-iodized salt	No	65.5	1.17	55.77	1.59	88.43	Insufficient	Insufficient
31	>25 and < 35 Years	Primiparous	> 4 members	59	160	23.05	Overweight	< 3000 SR	Intermediate School	No	Urban	Yes	Yes	Non-iodized salt	No	36.82	0.73	50.18	0.99	79.77	Insufficient	Insufficient
20	>18 and < 25 Years	Primiparous	> 4 members	40	153	17.09	Underweight	3001-5,000 SR	Intermediate School	No	Urban	No	Yes	Non-iodized salt	No	53.86	0.49	108.92	0.67	42.71	Insufficient	Adequate
35	> 35 Years	Primiparous	<= 4 members	84	156	34.52	normal Weight	> 10,001	Intermediate School	No	Urban	No	No	Iodized Salt	No	59.16	0.91	65.09	1.23	79.86	Insufficient	Insufficient
27	>25 and < 35 Years	Primiparous	<= 4 members	75	165	27.55	Obese	> 10,001	University	No	Urban	No	No	Iodized Salt	No	62.75	1.01	62.39	1.36	84.71	Insufficient	Above requirments
36	> 35 Years	Primiparous	> 4 members	63	170	21.8	Overweight	5,001-10,000 SR	Illiterate	Yes	Urban	Yes	Yes	Non-iodized salt	No	43.81	0.82	53.65	1.1	39.14	Insufficient	Insufficient
32	>25 and < 35 Years	Primiparous	<= 4 members	37	163	13.93	Underweight	5,001-10,000 SR	Primary School	No	Urban	No	No	Iodized Salt	No	58.3	0.43	134.93	0.58	78.71	Insufficient	Adequate
23	>18 and < 25 Years	Primiparous	> 4 members	55	164	20.45	Overweight	5,001-10,000 SR	Illiterate	No	Urban	No	Yes	Non-iodized salt	No	47.73	0.76	63.16	1.02	34.43	Insufficient	Adequate
31	>25 and < 35 Years	Primiparous	<= 4 members	68	158	27.24	Obese	5,001-10,000 SR	University	No	Urban	No	No	Iodized Salt	No	64.66	0.83	78.35	1.11	87.29	Insufficient	Adequate
32	>25 and < 35 Years	Primiparous	> 4 members	59	152	25.54	Obese	3001-5,000 SR	Intermediate School	No	Urban	No	Yes	Non-iodized salt	No	34.92	0.67	51.91	0.91	47.14	Insufficient	Adequate
35	> 35 Years	Primiparous	<= 4 members	80	168	28.34	Obese	< 3000 SR	University	No	Urban	No	No	Iodized Salt	No	61.59	1.02	60.35	1.38	83.14	Insufficient	Adequate
26	>25 and < 35 Years	Primiparous	<= 4 members	52	156	21.37	Overweight	3001-5,000 SR	University	No	Rural	No	No	Iodized Salt	No	78.58	0.65	121.18	0.88	96.08	Insufficient	Adequate
21	>18 and < 25 Years	Primiparous	<= 4 members	62	160	24.22	Overweight	< 3000 SR	Intermediate School	No	Urban	Yes	Yes	Non-iodized salt	No	33.21	0.84	39.43	1.14	44.84	Insufficient	Insufficient
23	>18 and < 25 Years	Primiparous	> 4 members	51	161	19.68	Overweight	3001-5,000 SR	Intermediate School	No	Urban	Yes	Yes	Iodized Salt	No	72.91	0.68	107.46	0.92	98.43	Insufficient	Insufficient
33	>25 and < 35 Years	Primiparous	<= 4 members	51	161	19.68	Overweight	3001-5,000 SR	University	No	Urban	Yes	Yes	Iodized Salt	No	73.12	0.62	117.83	0.84	98.71	Insufficient	Insufficient
24	>18 and < 25 Years	Primiparous	> 4 members	60	150	26.67	Obese	> 10,001	Intermediate School	No	Urban	No	No	Iodized Salt	No	47.3	0.72	65.86	0.97	63.86	Insufficient	Adequate
19	>18 and < 25 Years	Primiparous	<= 4 members	56	150	24.89	Overweight	3001-5,000 SR	Intermediate School	No	Urban	No	Yes	Non-iodized salt	No	41.9	0.7	59.69	0.95	46.57	Insufficient	Insufficient
34	>25 and < 35 Years	Primiparous	<= 4 members	58	170	20.07	Overweight	3001-5,000 SR	Intermediate School	No	Urban	No	Yes	Iodized Salt	No	44.55	0.76	58.58	1.03	40.14	Insufficient	Insufficient
32	>25 and < 35 Years	Primiparous	> 4 members	41	154	17.29	Underweight	5,001-10,000 SR	Intermediate School	No	Urban	No	Yes	Non-iodized salt	No	51.33	0.46	111.18	0.62	69.29	Insufficient	Adequate
21	>18 and < 25 Years	Primiparous	<= 4 members	50	155	20.81	Overweight	3001-5,000 SR	University	No	Urban	No	Yes	Iodized Salt	No	67.1	0.64	104.32	0.87	90.58	Insufficient	Insufficient
45	> 35 Years	Primiparous	> 4 members	86	160	33.59	normal Weight	3001-5,000 SR	Intermediate School	No	Urban	No	Yes	Iodized Salt	No	33.86	0.88	38.3	1.19	45.71	Insufficient	Insufficient
40	> 35 Years	Primiparous	<= 4 members	43	157	17.44	Underweight	3001-5,000 SR	University	No	Urban	No	Yes	Non-iodized salt	No	65.61	0.46	141.92	0.62	88.57	Insufficient	Adequate
31	>25 and < 35 Years	Primiparous	> 4 members	54	163	20.32	Overweight	3001-5,000 SR	University	No	Urban	No	No	Iodized Salt	No	60.29	0.68	88.07	0.92	81.39	Insufficient	Adequate
22	>18 and < 25 Years	Primiparous	<= 4 members	53	155	22.06	Overweight	5,001-10,000 SR	Intermediate School	No	Urban	No	Yes	Non-iodized salt	No	26.03	0.68	38.33	0.92	35.14	Insufficient	Insufficient
42	> 35 Years	Primiparous	<= 4 members	74	160	28.91	Obese	5,001-10,000 SR	University	No	Urban	No	No	Iodized Salt	No	36.61	0.82	44.86	1.1	49.43	Insufficient	Insufficient
29	>25 and < 35 Years	Primiparous	<= 4 members	54	151	23.68	Overweight	3001-5,000 SR	Intermediate School	No	Urban	No	Yes	Iodized Salt	No	31.31	0.63	49.9	0.85	42.27	Insufficient	Adequate
39	> 35 Years	Primiparous	<= 4 members	47	157	19.07	Overweight	5,001-10,000 SR	University	No	Urban	No	Yes	Iodized Salt	No	67.45	0.52	130.3	0.7	91.06	Insufficient	Insufficient
18	>18 and < 25 Years	Primiparous	<= 4 members	70	170	24.22	Overweight	5,001-10,000 SR	Intermediate School	No	Urban	No	Yes	Iodized Salt	No	37.67	1.07	35.28	1.44	45.86	Insufficient	Insufficient
39	> 35 Years	Primiparous	<= 4 members	48	164	17.85	Underweight	3001-5,000 SR	Intermediate School	No	Urban	No	No	Iodized Salt	No	53.76	0.56	96.23	0.75	72.57	Insufficient	Insufficient
18	>18 and < 25 Years	Primiparous	<= 4 members	55	159	21.76	Overweight	5,001-10,000 SR	University	No	Urban	No	No	Iodized Salt	No	54.39	0.76	71.93	1.02	73.43	Insufficient	Adequate
21	>18 and < 25 Years	Primiparous	> 4 members	58	160	22.66	Overweight	3001-5,000 SR	Intermediate School	No	Urban	No	Yes	Don't know	No	34.29	0.79	43.57	1.06	46.29	Insufficient	Insufficient
27	>25 and < 35 Years	Primiparous	<= 4 members	51	153	21.79	Overweight	5,001-10,000 SR	Intermediate School	No	Urban	No	No	Don't know	No	28.57	0.61	46.6	0.83	38.57	Insufficient	Above requirments
43	> 35 Years	Primiparous	<= 4 members	79	159	31.25	normal Weight	5,001-10,000 SR	University	Yes	Urban	No	No	Iodized Salt	No	52.49	0.84	62.47	1.13	70.86	Insufficient	Insufficient
43	> 35 Years	Primiparous	> 4 members	56	171	19.15	Overweight	< 3000 SR	Intermediate School	No	Urban	No	Yes	Iodized Salt	No	68.98	0.67	102.37	0.91	93.12	Insufficient	Insufficient
36	> 35 Years	Primiparous	<= 4 members	85	166	30.85	normal Weight	3001-5,000 SR	University	No	Urban	No	No	Iodized Salt	No	63.28	1.04	61	1.4	85.43	Insufficient	Insufficient
20	>18 and < 25 Years	Primiparous	<= 4 members	70	159	27.69	Obese	> 10,001	University	No	Urban	No	No	Non-iodized salt	No	49.21	0.94	52.22	1.27	66.43	Insufficient	Adequate
27	>25 and < 35 Years	Primiparous	<= 4 members	89	156	36.57	normal Weight	5,001-10,000 SR	Primary School	No	Urban	No	Yes	Non-iodized salt	No	44.02	1.01	43.65	1.36	41.73	Insufficient	Insufficient
40	> 35 Years	Primiparous	<= 4 members	52	162	19.81	Overweight	5,001-10,000 SR	University	No	Urban	No	Yes	Iodized Salt	No	41.05	0.6	68.71	0.81	78.05	Insufficient	Insufficient
41	> 35 Years	Primiparous	<= 4 members	50	164	18.59	Overweight	3001-5,000 SR	Primary School	No	Urban	No	Yes	Non-iodized salt	No	22.43	0.57	39.06	0.78	30.28	Insufficient	Adequate
27	>25 and < 35 Years	Primiparous	<= 4 members	49	160	19.14	Overweight	< 3000 SR	Intermediate School	No	Urban	No	No	Iodized Salt	No	40.23	0.62	64.72	0.84	44.31	Insufficient	Adequate
32	>25 and < 35 Years	Primiparous	<= 4 members	77	159	30.46	normal Weight	5,001-10,000 SR	University	No	Urban	No	No	Iodized Salt	No	47.51	0.92	51.78	1.24	64.14	Insufficient	Adequate
34	>25 and < 35 Years	Primiparous	<= 4 members	56	157	22.72	Overweight	5,001-10,000 SR	University	No	Urban	No	No	Iodized Salt	No	72.27	0.66	109.84	0.89	97.57	Insufficient	Adequate
39	> 35 Years	Primiparous	<= 4 members	42	159	16.61	Underweight	> 10,001	Primary School	No	Urban	No	Yes	Iodized Salt	No	43.28	0.46	94	0.62	38.96	Insufficient	Insufficient
24	>18 and < 25 Years	Primiparous	<= 4 members	49	163	18.44	Underweight	> 10,001	University	No	Urban	No	No	Iodized Salt	No	59.58	0.65	91.3	0.88	80.43	Insufficient	Insufficient
31	>25 and < 35 Years	Primiparous	<= 4 members	40	142	19.84	Overweight	< 3000 SR	Primary School	No	Urban	No	No	Non-iodized salt	No	27.93	0.41	67.95	0.55	37.71	Insufficient	Adequate
22	>18 and < 25 Years	Primiparous	<= 4 members	55	154	23.19	Overweight	> 10,001	Intermediate School	Yes	Urban	No	Yes	Iodized Salt	No	48.41	0.7	69.21	0.94	65.35	Insufficient	Insufficient
28	>25 and < 35 Years	Primiparous	<= 4 members	70	164	26.03	Obese	> 10,001	University	No	Urban	No	No	Iodized Salt	No	38.62	0.93	41.68	1.25	43.14	Insufficient	Insufficient
19	>18 and < 25 Years	Primiparous	<= 4 members	46	166	16.69	Underweight	> 10,001	Intermediate School	No	Urban	No	Yes	Iodized Salt	No	67.19	0.65	104.15	0.87	90.71	Insufficient	Insufficient
20	>18 and < 25 Years	Primiparous	<= 4 members	56	173	18.71	Overweight	> 10,001	University	No	Urban	No	Yes	Iodized Salt	No	37.36	0.85	44.19	1.14	37.86	Insufficient	Adequate
24	>18 and < 25 Years	Primiparous	<= 4 members	44	156	18.08	Underweight	5,001-10,000 SR	University	Yes	Urban	No	No	Non-iodized salt	No	27.36	0.55	50.04	0.74	36.94	Insufficient	Adequate
19	>18 and < 25 Years	Primiparous	<= 4 members	49	153	20.93	Overweight	3001-5,000 SR	Intermediate School	No	Urban	No	No	Iodized Salt	No	46.88	0.63	74.55	0.85	63.29	Insufficient	Insufficient
39	> 35 Years	Primiparous	<= 4 members	45	154	18.97	Overweight	3001-5,000 SR	Intermediate School	No	Urban	No	Yes	Iodized Salt	No	51.65	0.48	107.33	0.65	69.73	Insufficient	Insufficient
21	>18 and < 25 Years	Primiparous	<= 4 members	50	160	19.53	Overweight	> 10,001	Intermediate School	No	Urban	No	No	Non-iodized salt	No	22.1	0.67	33	0.9	29.84	Insufficient	Adequate
29	>25 and < 35 Years	Primiparous	> 4 members	58	157	23.53	Overweight	3001-5,000 SR	University	No	Urban	No	No	Don't know	No	19.04	0.71	26.66	0.96	25.71	Insufficient	Insufficient
26	> 35 Years	Primiparous	<= 4 members	50	151	21.93	Overweight	3001-5,000 SR	Intermediate School	No	Urban	No	No	Iodized Salt	No	59.47	0.59	99.98	0.8	80.29	Insufficient	Insufficient
18	>18 and < 25 Years	Primiparous	> 4 members	78	156	32.05	normal Weight	< 3000 SR	Intermediate School	No	Urban	Yes	Yes	Non-iodized salt	No	41.27	1.01	40.99	1.36	39.95	Insufficient	Insufficient
18	>18 and < 25 Years	Primiparous	<= 4 members	40	151	17.54	Underweight	5,001-10,000 SR	Intermediate School	No	Urban	No	No	Iodized Salt	No	54.65	0.5	110.33	0.67	73.78	Insufficient	Insufficient
18	>18 and < 25 Years	Primiparous	> 4 members	41	152	17.75	Underweight	5,001-10,000 SR	University	No	Urban	No	Yes	Iodized Salt	No	34.5	0.51	67.15	0.69	86.57	Insufficient	Adequate
18	>18 and < 25 Years	Primiparous	<= 4 members	67	155	27.89	Obese	> 10,001	University	No	Urban	No	No	Iodized Salt	No	51.64	0.88	58.56	1.19	69.71	Insufficient	Insufficient
23	>18 and < 25 Years	Primiparous	> 4 members	50	153	21.36	Overweight	3001-5,000 SR	University	No	Urban	No	No	Iodized Salt	No	36.68	0.62	59.02	0.84	49.52	Insufficient	Insufficient
23	>18 and < 25 Years	Primiparous	<= 4 members	63	158	25.24	Obese	5,001-10,000 SR	Primary School	No	Urban	No	No	Iodized Salt	No	30.05	0.83	36.42	1.11	40.57	Insufficient	Insufficient
23	>18 and < 25 Years	Primiparous	<= 4 members	56	158	22.43	Overweight	5,001-10,000 SR	University	No	Urban	No	No	Iodized Salt	No	58.62	0.73	79.99	0.99	79.14	Insufficient	Insufficient
23	>18 and < 25 Years	Primiparous	<= 4 members	44	165	16.16	Underweight	< 3000 SR	Intermediate School	No	Urban	No	No	Iodized Salt	No	59.6	0.59	101.47	0.79	80.46	Insufficient	Insufficient
20	>18 and < 25 Years	Primiparous	<= 4 members	43	148	19.63	Overweight	3001-5,000 SR	Intermediate School	No	Urban	No	Yes	Non-iodized salt	No	68.47	0.52	132.42	0.7	92.43	Insufficient	Insufficient
30	>25 and < 35 Years	Primiparous	<= 4 members	50	171	17.1	Underweight	> 10,001	University	No	Urban	No	Yes	Iodized Salt	No	62.36	0.67	93.13	0.9	84.18	Insufficient	Adequate
43	> 35 Years	Primiparous	<= 4 members	67	161	25.85	Obese	5,001-10,000 SR	Primary School	Yes	Urban	No	No	Iodized Salt	No	40.96	0.75	54.79	1.01	36.82	Insufficient	Insufficient
22	>18 and < 25 Years	Primiparous	<= 4 members	50	168	17.72	Underweight	3001-5,000 SR	Intermediate School	No	Urban	No	No	Non-iodized salt	No	43.18	0.7	61.34	0.95	48.01	Insufficient	Insufficient
40	> 35 Years	Primiparous	<= 4 members	46	155	19.15	Overweight	< 3000 SR	Intermediate School	No	Urban	No	No	Iodized Salt	No	47.73	0.49	96.93	0.66	64.43	Insufficient	Insufficient
32	>25 and < 35 Years	Primiparous	> 4 members	50	161	19.29	Overweight	> 10,001	University	No	Urban	No	No	Iodized Salt	No	50.9	0.61	83.09	0.83	42.75	Insufficient	Insufficient
34	>25 and < 35 Years	Primiparous	<= 4 members	46	148	21	Overweight	3001-5,000 SR	Intermediate School	No	Urban	No	No	Iodized Salt	No	41.8	0.49	84.93	0.66	36.94	Insufficient	Adequate
36	> 35 Years	Primiparous	<= 4 members	36	150	16	Underweight	< 3000 SR	Intermediate School	No	Urban	No	No	Iodized Salt	No	44.34	0.37	120.01	0.5	41.28	Insufficient	Adequate
27	>25 and < 35 Years	Primiparous	<= 4 members	52	150	23.11	Overweight	> 10,001	Intermediate School	No	Urban	No	No	Non-iodized salt	No	46.03	0.61	75.62	0.82	62.14	Insufficient	Insufficient
18	>18 and < 25 Years	Primiparous	<= 4 members	58	152	25.1	Obese	5,001-10,000 SR	University	No	Urban	No	No	Iodized Salt	No	66.99	0.75	89.59	1.01	90.43	Insufficient	Above requirments
20	>18 and < 25 Years	Primiparous	> 4 members	48	155	19.98	Overweight	< 3000 SR	Intermediate School	No	Urban	No	No	Iodized Salt	No	52.81	0.62	85.19	0.84	71.29	Insufficient	Insufficient
20	>18 and < 25 Years	Primiparous	<= 4 members	60	163	22.58	Overweight	3001-5,000 SR	University	No	Urban	No	No	Iodized Salt	No	62.33	0.84	73.83	1.14	84.14	Insufficient	Insufficient
30	>25 and < 35 Years	Primiparous	<= 4 members	66	160	25.78	Obese	5,001-10,000 SR	Intermediate School	No	Urban	No	No	Iodized Salt	No	42.16	0.83	50.95	1.12	47.65	Insufficient	Insufficient
29	>25 and < 35 Years	Primiparous	<= 4 members	48	154	20.24	Overweight	5,001-10,000 SR	Intermediate School	No	Urban	Yes	Yes	Iodized Salt	No	62.12	0.57	109.23	0.77	83.86	Insufficient	Above requirments
35	> 35 Years	Primiparous	> 4 members	48	169	16.8	Underweight	3001-5,000 SR	Primary School	No	Urban	Yes	Yes	Non-iodized salt	No	40.53	0.6	67.44	0.81	34.58	Insufficient	Insufficient
23	>18 and < 25 Years	Primiparous	<= 4 members	54	168	19.13	Overweight	3001-5,000 SR	Intermediate School	No	Urban	No	No	Iodized Salt	No	43.46	0.76	56.95	1.03	46.78	Insufficient	Insufficient
22	>18 and < 25 Years	Primiparous	<= 4 members	50	156	20.55	Overweight	< 3000 SR	University	No	Urban	No	No	Non-iodized salt	No	31.01	0.64	48.22	0.87	41.86	Insufficient	Insufficient
23	>18 and < 25 Years	Primiparous	<= 4 members	48	162	18.29	Underweight	> 10,001	University	No	Urban	No	No	Iodized Salt	No	42.84	0.64	67.16	0.86	47.84	Insufficient	Adequate
20	>18 and < 25 Years	Primiparous	<= 4 members	44	158	17.63	Underweight	3001-5,000 SR	Primary School	No	Urban	No	Yes	Iodized Salt	No	39.04	0.57	68.02	0.77	40.38	Insufficient	Insufficient
21	>18 and < 25 Years	Primiparous	> 4 members	48	164	17.85	Underweight	3001-5,000 SR	Intermediate School	No	Urban	No	Yes	Iodized Salt	No	45.9	0.66	69.75	0.89	41.97	Insufficient	Insufficient
19	>18 and < 25 Years	Primiparous	<= 4 members	75	154	31.62	normal Weight	5,001-10,000 SR	University	No	Urban	No	No	Non-iodized salt	No	55.9	0.95	59.12	1.28	75.46	Insufficient	Insufficient
21	>18 and < 25 Years	Primiparous	<= 4 members	68	166	24.68	Overweight	3001-5,000 SR	University	No	Urban	No	Yes	Non-iodized salt	No	39.47	0.98	40.44	1.32	45.52	Insufficient	Adequate
21	>18 and < 25 Years	Primiparous	<= 4 members	65	160	25.39	Obese	> 10,001	University	No	Urban	No	No	Iodized Salt	No	57.24	0.88	64.89	1.19	77.28	Insufficient	Adequate
21	>18 and < 25 Years	Primiparous	<= 4 members	53	156	21.78	Overweight	> 10,001	University	No	Urban	No	No	Iodized Salt	No	51.96	0.69	75.2	0.93	70.14	Insufficient	Adequate
20	>18 and < 25 Years	Primiparous	<= 4 members	50	153	21.36	Overweight	> 10,001	Intermediate School	No	Urban	No	No	Iodized Salt	No	56.72	0.64	88.97	0.86	76.57	Insufficient	Insufficient
21	>18 and < 25 Years	Primiparous	<= 4 members	64	158.5	25.48	Obese	5,001-10,000 SR	University	No	Urban	No	No	Iodized Salt	No	44.34	0.86	51.79	1.16	49.86	Insufficient	Insufficient
21	>18 and < 25 Years	Primiparous	<= 4 members	55	150	24.44	Overweight	5,001-10,000 SR	Illiterate	No	Urban	No	No	Non-iodized salt	No	28.67	0.68	42.27	0.92	38.71	Insufficient	Insufficient
21	>18 and < 25 Years	Primiparous	> 4 members	63	161	24.3	Overweight	3001-5,000 SR	Intermediate School	No	Urban	No	Yes	Non-iodized salt	No	48.67	0.86	56.33	1.17	55.62	Insufficient	Adequate
21	>18 and < 25 Years	Primiparous	<= 4 members	40	151	17.54	Underweight	5,001-10,000 SR	Intermediate School	No	Urban	No	No	Iodized Salt	No	39.36	0.48	81.47	0.65	42.94	Insufficient	Insufficient
19	>18 and < 25 Years	Primiparous	<= 4 members	43	156	17.67	Underweight	3001-5,000 SR	Intermediate School	No	Urban	No	Yes	Iodized Salt	No	61.38	0.56	110.54	0.75	82.86	Insufficient	Insufficient
35	> 35 Years	Multiparous	> 4 members	72	153	30.76	normal Weight	5,001-10,000 SR	Illiterate	Yes	Urban	No	Yes	Non-iodized salt	No	30.9	0.79	39.33	1.06	41.71	Insufficient	Insufficient
30	>25 and < 35 Years	Multiparous	> 4 members	70	164	26.03	Obese	3001-5,000 SR	University	No	Urban	No	No	Iodized Salt	No	60.96	0.91	66.98	1.23	82.29	Insufficient	Insufficient
40	> 35 Years	Multiparous	<= 4 members	67	158	26.84	Obese	5,001-10,000 SR	University	Yes	Urban	No	No	Iodized Salt	No	71.53	0.75	95.75	1.01	96.57	Insufficient	Adequate
40	> 35 Years	Multiparous	> 4 members	44	155	18.31	Underweight	> 10,001	Intermediate School	No	Urban	No	No	Iodized Salt	No	68.49	0.47	146.38	0.63	92.46	Insufficient	Above requirments
36	> 35 Years	Multiparous	> 4 members	80	150	35.56	normal Weight	5,001-10,000 SR	University	Yes	Urban	No	No	Iodized Salt	No	62.57	0.8	78.44	1.08	84.47	Insufficient	Adequate
22	>18 and < 25 Years	Multiparous	> 4 members	75	163	28.23	Obese	< 3000 SR	University	No	Urban	No	No	Non-iodized salt	No	71.01	1.03	69.09	1.39	95.87	Insufficient	Above requirments
28	>25 and < 35 Years	Primiparous	<= 4 members	44	120	30.56	normal Weight	3001-5,000 SR	University	No	Urban	No	No	Iodized Salt	No	48.99	0.36	137.53	0.48	66.14	Insufficient	Above requirments
25	>18 and < 25 Years	Multiparous	> 4 members	58	162	22.1	Overweight	5,001-10,000 SR	University	No	Urban	No	No	Iodized Salt	No	57.25	0.77	73.97	1.04	77.29	Insufficient	Insufficient
42	> 35 Years	Primiparous	<= 4 members	64	164	23.8	Overweight	5,001-10,000 SR	University	No	Urban	No	No	Iodized Salt	No	36.69	0.74	49.37	1	46.53	Insufficient	Insufficient
38	> 35 Years	Primiparous	<= 4 members	70	153	29.9	Obese	3001-5,000 SR	Primary School	No	Urban	No	No	Iodized Salt	No	41.27	0.75	55.26	1.01	41.71	Insufficient	Insufficient
22	>18 and < 25 Years	Primiparous	<= 4 members	46	156	18.9	Overweight	5,001-10,000 SR	Intermediate School	No	Urban	No	No	Iodized Salt	No	41.54	0.59	70.94	0.79	43.98	Insufficient	Above requirments
25	>18 and < 25 Years	Primiparous	> 4 members	46	154	19.4	Overweight	3001-5,000 SR	Intermediate School	No	Urban	No	Yes	Non-iodized salt	No	62.75	0.56	111.71	0.76	84.71	Insufficient	Adequate
43	> 35 Years	Multiparous	> 4 members	40	158	16.02	Underweight	5,001-10,000 SR	Intermediate School	No	Urban	No	No	Iodized Salt	No	58.07	0.41	140.25	0.56	78.4	Insufficient	Adequate
37	> 35 Years	Primiparous	> 4 members	66	166	23.95	Overweight	5,001-10,000 SR	University	Yes	Urban	No	No	Non-iodized salt	No	48.76	0.82	59.44	1.11	65.82	Insufficient	Insufficient
43	> 35 Years	Multiparous	> 4 members	54	160	21.09	Overweight	5,001-10,000 SR	University	Yes	Urban	No	No	Non-iodized salt	No	63.21	0.59	106.31	0.8	85.33	Insufficient	Adequate
40	> 35 Years	Multiparous	> 4 members	90	165	33.06	normal Weight	5,001-10,000 SR	University	Yes	Urban	No	No	Iodized Salt	No	52.08	1.03	50.79	1.38	70.31	Insufficient	Adequate
29	>25 and < 35 Years	Primiparous	> 4 members	80	170	27.68	Obese	3001-5,000 SR	Primary School	Yes	Urban	No	Yes	Iodized Salt	No	29.41	1.1	26.7	1.49	39.71	Insufficient	Adequate
28	>25 and < 35 Years	Primiparous	> 4 members	95	163	35.76	normal Weight	< 3000 SR	University	No	Urban	No	No	Don't know	No	25.4	1.15	22.04	1.56	34.29	Insufficient	Insufficient
23	>18 and < 25 Years	Multiparous	> 4 members	50	162	19.05	Overweight	< 3000 SR	University	Yes	Rural	No	No	Non-iodized salt	No	68.25	0.67	102.08	0.9	92.14	Insufficient	Above requirments
30	>25 and < 35 Years	Multiparous	> 4 members	66	164	24.54	Overweight	> 10,001	University	No	Urban	No	No	Non-iodized salt	No	71.33	0.86	82.93	1.16	96.29	Insufficient	Above requirments
31	>25 and < 35 Years	Primiparous	> 4 members	54	161	20.83	Overweight	5,001-10,000 SR	University	No	Urban	No	Yes	Iodized Salt	No	50.69	0.67	75.25	0.91	68.43	Insufficient	Above requirments
23	>18 and < 25 Years	Multiparous	> 4 members	57	158	22.83	Overweight	3001-5,000 SR	University	No	Urban	No	Yes	Non-iodized salt	No	63.81	0.75	85.47	1.01	86.14	Insufficient	Insufficient
33	>25 and < 35 Years	Multiparous	> 4 members	97	157	39.35	normal Weight	3001-5,000 SR	University	No	Urban	No	Yes	Iodized Salt	No	50.3	1.01	50.05	1.36	67.91	Insufficient	Adequate
26	>25 and < 35 Years	Primiparous	> 4 members	42	152	18.18	Underweight	3001-5,000 SR	University	No	Urban	No	No	Iodized Salt	No	43.24	0.49	87.58	0.67	43.68	Insufficient	Adequate
32	>25 and < 35 Years	Multiparous	> 4 members	65	167	23.31	Overweight	5,001-10,000 SR	University	Yes	Urban	No	No	Iodized Salt	No	63.07	0.85	73.82	1.15	85.14	Insufficient	Above requirments
31	>25 and < 35 Years	Primiparous	> 4 members	55	157	22.31	Overweight	3001-5,000 SR	Illiterate	Yes	Urban	No	No	Iodized Salt	No	37.52	0.66	56.5	0.9	41.65	Insufficient	Adequate
26	>25 and < 35 Years	Multiparous	<= 4 members	80	150	35.56	normal Weight	< 3000 SR	University	No	Urban	No	Yes	Iodized Salt	No	47.51	0.87	54.33	1.18	64.14	Insufficient	Adequate
36	> 35 Years	Multiparous	> 4 members	75	159	29.67	Obese	5,001-10,000 SR	University	No	Urban	No	No	Iodized Salt	No	58.94	0.87	68.1	1.17	79.57	Insufficient	Adequate
38	> 35 Years	Multiparous	> 4 members	55	157	22.31	Overweight	3001-5,000 SR	University	No	Urban	No	No	Iodized Salt	No	52.7	0.62	84.8	0.84	71.14	Insufficient	Insufficient
35	> 35 Years	Multiparous	<= 4 members	63	158	25.24	Obese	3001-5,000 SR	Intermediate School	No	Urban	No	No	Iodized Salt	No	34.24	0.74	46.25	1	46.23	Insufficient	Adequate
39	> 35 Years	Multiparous	> 4 members	80	154	33.73	normal Weight	5,001-10,000 SR	University	Yes	Urban	No	No	Iodized Salt	No	48.67	0.82	59.06	1.11	65.71	Insufficient	Adequate
36	> 35 Years	Multiparous	> 4 members	67	166	24.31	Overweight	5,001-10,000 SR	University	Yes	Urban	No	Yes	Iodized Salt	No	64.87	0.84	77.15	1.14	87.57	Insufficient	Above requirments
38	> 35 Years	Multiparous	> 4 members	58	164	21.56	Overweight	3001-5,000 SR	University	No	Urban	No	No	Iodized Salt	No	60.58	0.7	86.77	0.94	81.78	Insufficient	Adequate
23	>18 and < 25 Years	Multiparous	> 4 members	53	150	23.56	Overweight	< 3000 SR	University	No	Urban	No	Yes	Iodized Salt	No	39.9	0.64	62.09	0.87	47.26	Insufficient	Adequate
36	> 35 Years	Multiparous	<= 4 members	56	145	26.63	Obese	3001-5,000 SR	University	Yes	Urban	No	Yes	Iodized Salt	No	67.93	0.57	118.89	0.77	91.71	Insufficient	Insufficient
32	>25 and < 35 Years	Multiparous	<= 4 members	62	165	22.77	Overweight	3001-5,000 SR	Primary School	Yes	Urban	Yes	Yes	Iodized Salt	No	41.71	0.8	52.15	1.08	40.31	Insufficient	Above requirments
40	> 35 Years	Multiparous	> 4 members	60	150	26.67	Obese	3001-5,000 SR	University	Yes	Urban	No	No	Iodized Salt	No	63.18	0.62	102.03	0.84	85.29	Insufficient	Insufficient
41	> 35 Years	Multiparous	> 4 members	90	150	40	normal Weight	3001-5,000 SR	Intermediate School	Yes	Urban	No	Yes	Non-iodized salt	No	34.64	0.8	43.51	1.07	46.77	Insufficient	Insufficient
34	>25 and < 35 Years	Multiparous	> 4 members	55	157	22.31	Overweight	> 10,001	University	No	Urban	No	No	Iodized Salt	No	61.84	0.65	95.76	0.87	83.48	Insufficient	Insufficient
36	> 35 Years	Multiparous	> 4 members	60	153	25.63	Obese	5,001-10,000 SR	University	Yes	Urban	No	Yes	Iodized Salt	No	47.13	0.67	70.84	0.9	63.62	Insufficient	Adequate
34	>25 and < 35 Years	Multiparous	<= 4 members	66	160	25.78	Obese	5,001-10,000 SR	University	Yes	Urban	No	No	Non-iodized salt	No	60.64	0.8	76.05	1.08	81.86	Insufficient	Adequate
22	>18 and < 25 Years	Multiparous	> 4 members	44	150	19.56	Overweight	< 3000 SR	Illiterate	No	Urban	No	No	Iodized Salt	No	31.53	0.53	59.44	0.72	42.57	Insufficient	Insufficient
29	>25 and < 35 Years	Multiparous	> 4 members	62	159	24.52	Overweight	3001-5,000 SR	University	No	Urban	No	Yes	Iodized Salt	No	65.71	0.78	84.42	1.05	88.71	Insufficient	Adequate
39	> 35 Years	Multiparous	<= 4 members	90	165	33.06	normal Weight	< 3000 SR	Intermediate School	No	Urban	No	No	Iodized Salt	No	33.97	1.04	32.8	1.4	45.86	Insufficient	Adequate
28	>25 and < 35 Years	Multiparous	> 4 members	50	155	20.81	Overweight	3001-5,000 SR	Intermediate School	No	Urban	No	No	Iodized Salt	No	57.25	0.61	94.58	0.82	77.29	Insufficient	Adequate
37	> 35 Years	Multiparous	<= 4 members	66	168	23.38	Overweight	5,001-10,000 SR	University	Yes	Urban	No	No	Iodized Salt	No	70.59	0.83	84.54	1.13	95.29	Insufficient	Adequate
28	>25 and < 35 Years	Multiparous	> 4 members	49	155	20.4	Overweight	3001-5,000 SR	University	No	Urban	No	No	Non-iodized salt	No	33.01	0.59	55.76	0.8	44.56	Insufficient	Adequate
23	>18 and < 25 Years	Multiparous	> 4 members	70	158	28.04	Obese	3001-5,000 SR	University	No	Urban	No	Yes	Iodized Salt	No	49.84	0.91	54.85	1.23	67.29	Insufficient	Adequate
36	> 35 Years	Multiparous	<= 4 members	80	162	30.48	normal Weight	< 3000 SR	Intermediate School	Yes	Urban	No	No	Iodized Salt	No	37.88	0.94	40.13	1.27	51.14	Insufficient	Insufficient
26	>25 and < 35 Years	Multiparous	> 4 members	54	157.5	21.77	Overweight	5,001-10,000 SR	University	Yes	Urban	Yes	No	Iodized Salt	No	38.14	0.68	55.76	0.92	51.49	Insufficient	Insufficient
20	>18 and < 25 Years	Multiparous	> 4 members	55	155	22.89	Overweight	3001-5,000 SR	Intermediate School	Yes	Urban	No	Yes	Iodized Salt	No	55.98	0.72	77.97	0.97	75.57	Insufficient	Above requirments
23	>18 and < 25 Years	Multiparous	> 4 members	46	161	17.75	Underweight	3001-5,000 SR	Intermediate School	No	Urban	No	Yes	Non-iodized salt	No	51.43	0.6	85.35	0.81	69.43	Insufficient	Above requirments
29	>25 and < 35 Years	Multiparous	> 4 members	46	155	19.15	Overweight	< 3000 SR	University	No	Urban	No	Yes	Iodized Salt	No	44.23	0.55	80.93	0.74	59.71	Insufficient	Insufficient
26	>25 and < 35 Years	Multiparous	> 4 members	63	158	25.24	Obese	3001-5,000 SR	University	No	Urban	No	Yes	Don't know	No	30.36	0.8	37.76	1.09	40.98	Insufficient	Insufficient
23	>18 and < 25 Years	Multiparous	> 4 members	50	170	17.3	Underweight	3001-5,000 SR	Intermediate School	No	Urban	No	No	Iodized Salt	No	68.93	0.71	97.43	0.96	93.06	Insufficient	Adequate
27	>25 and < 35 Years	Multiparous	> 4 members	60	145	28.54	Obese	3001-5,000 SR	University	No	Urban	Yes	Yes	Iodized Salt	No	28.82	0.66	43.69	0.89	38.91	Insufficient	Insufficient
23	>18 and < 25 Years	Multiparous	> 4 members	75	160	29.3	Obese	3001-5,000 SR	University	No	Urban	No	No	Iodized Salt	No	57.36	0.99	58.22	1.33	77.43	Insufficient	Adequate
22	>18 and < 25 Years	Multiparous	<= 4 members	52	155	21.64	Overweight	5,001-10,000 SR	University	No	Urban	No	No	Non-iodized salt	No	56.46	0.67	84.84	0.9	76.22	Insufficient	Adequate
28	>25 and < 35 Years	Multiparous	> 4 members	58	157	23.53	Overweight	3001-5,000 SR	University	No	Urban	No	No	Iodized Salt	No	58.2	0.72	80.74	0.97	78.57	Insufficient	Adequate
32	>25 and < 35 Years	Multiparous	> 4 members	69	149	31.08	normal Weight	3001-5,000 SR	University	No	Urban	No	Yes	Iodized Salt	No	57.43	0.74	77.37	1	77.53	Insufficient	Adequate
43	> 35 Years	Multiparous	<= 4 members	95	162	36.2	normal Weight	3001-5,000 SR	University	No	Urban	No	No	Iodized Salt	No	53.86	0.98	54.79	1.33	72.71	Insufficient	Adequate
31	>25 and < 35 Years	Multiparous	> 4 members	55	145	26.16	Obese	3001-5,000 SR	University	Yes	Urban	No	No	Iodized Salt	No	55.34	0.59	93.97	0.8	74.71	Insufficient	Insufficient
34	>25 and < 35 Years	Multiparous	<= 4 members	80	158	32.05	normal Weight	< 3000 SR	Intermediate School	No	Urban	Yes	Yes	Non-iodized salt	No	60.64	0.91	66.31	1.23	81.86	Insufficient	Insufficient
23	>18 and < 25 Years	Multiparous	> 4 members	46	158	18.43	Underweight	3001-5,000 SR	University	No	Urban	No	No	Iodized Salt	No	70.98	0.59	120.4	0.8	95.82	Insufficient	Insufficient
25	>18 and < 25 Years	Multiparous	> 4 members	55	156	22.6	Overweight	< 3000 SR	University	No	Urban	No	No	Non-iodized salt	No	52.38	0.69	75.44	0.94	70.71	Insufficient	Adequate
23	>18 and < 25 Years	Multiparous	> 4 members	43	155	17.9	Underweight	< 3000 SR	Primary School	Yes	Urban	No	No	Iodized Salt	No	29.52	0.53	55.39	0.72	39.85	Insufficient	Adequate
40	> 35 Years	Multiparous	<= 4 members	70	167	25.1	Obese	3001-5,000 SR	University	Yes	Urban	No	Yes	Iodized Salt	No	34.95	0.85	41.03	1.15	47.18	Insufficient	Above requirments
26	>25 and < 35 Years	Multiparous	<= 4 members	56	154	23.61	Overweight	< 3000 SR	Intermediate School	No	Urban	No	No	Iodized Salt	No	49.1	0.69	71.34	0.93	66.29	Insufficient	Adequate
40	> 35 Years	Multiparous	<= 4 members	85	170	29.41	Obese	< 3000 SR	University	Yes	Rural	No	Yes	Iodized Salt	No	54.39	1.04	52.07	1.41	73.43	Insufficient	Adequate
30	>25 and < 35 Years	Multiparous	> 4 members	56	150	24.89	Overweight	5,001-10,000 SR	University	No	Urban	No	Yes	Iodized Salt	No	63.02	0.64	98.76	0.86	85.08	Insufficient	Adequate
36	> 35 Years	Multiparous	> 4 members	102	165	37.47	normal Weight	3001-5,000 SR	University	Yes	Urban	No	Yes	Iodized Salt	No	61.9	1.14	54.22	1.54	83.57	Insufficient	Adequate
37	> 35 Years	Multiparous	<= 4 members	76	154	32.05	normal Weight	3001-5,000 SR	University	Yes	Urban	No	Yes	Non-iodized salt	No	38.41	0.81	47.29	1.1	51.86	Insufficient	Above requirments
37	> 35 Years	Multiparous	> 4 members	66	160	25.78	Obese	< 3000 SR	Intermediate School	Yes	Urban	No	Yes	Iodized Salt	No	62.44	0.77	80.59	1.05	84.29	Insufficient	Above requirments
23	>18 and < 25 Years	Multiparous	<= 4 members	62	158	24.84	Overweight	3001-5,000 SR	University	No	Urban	No	Yes	Non-iodized salt	No	50.27	0.81	61.87	1.1	67.86	Insufficient	Above requirments
37	> 35 Years	Multiparous	<= 4 members	90	155	37.46	normal Weight	< 3000 SR	Intermediate School	No	Urban	No	Yes	Non-iodized salt	No	63.07	0.91	69.41	1.23	85.14	Insufficient	Adequate
30	>25 and < 35 Years	Multiparous	> 4 members	62	163	23.34	Overweight	3001-5,000 SR	Intermediate School	No	Urban	No	Yes	Iodized Salt	No	49.76	0.8	62.17	1.08	67.18	Insufficient	Insufficient

## Sheet: Pregnant
Age (Years)	Age Groups	Parity	Trimester	Family size	Weight (Kg)	Height	BMI	BMI Classification	Monthly income	Educational level	Employment	Residency	Smoking (1ry)	Smoking (2ry)	Salt intake	Iodine supplement	UIC spot	Cr Spot	I/Cr spot	24h-Cr	24-hr UIE
38	> 35 Years	Multiparous	1st Trimester	<= 4 members	76	148	34.7	Obese	5,001-10,000 SR	University	Yes	Urban	No	Yes	Iodized Salt	No	261.93	0.74	355.65	0.99	353.61
37	> 35 Years	Multiparous	1st Trimester	<= 4 members	72	151	31.57	Obese	5,001-10,000 SR	University	Yes	Urban	No	Yes	Iodized Salt	No	213.12	0.75	283.94	1.01	287.71
23	>18 and < 25 Years	Multiparous	1st Trimester	<= 4 members	79	165	29.02	Obese	5,001-10,000 SR	University	Yes	Urban	No	No	Iodized Salt	No	210.6	0.74	284.37	1	284.31
38	> 35 Years	Multiparous	1st Trimester	<= 4 members	76	148	34.7	Obese	5,001-10,000 SR	University	Yes	Urban	No	Yes	Iodized Salt	No	243.22	0.74	330.24	0.99	328.35
22	>18 and < 25 Years	Multiparous	1st Trimester	<= 4 members	72	168	25.51	Overweight	5,001-10,000 SR	University	Yes	Urban	No	No	Iodized Salt	No	229.08	0.82	277.96	1.11	309.26
38	> 35 Years	Multiparous	1st Trimester	<= 4 members	75	146	34.7	Overweight	5,001-10,000 SR	University	Yes	Urban	No	Yes	Iodized Salt	No	216.92	0.72	302.49	0.97	292.84
33	>25 and < 35 Years	Multiparous	1st Trimester	<= 4 members	57	156	23.42	normal Weight	3001-5,000 SR	University	No	Urban	No	No	Iodized Salt	No	196.03	0.67	292.45	0.9	264.64
25	>18 and < 25 Years	Primiparous	1st Trimester	<= 4 members	65	176	20.98	normal Weight	3001-5,000 SR	University	No	Urban	No	No	Non-iodized salt	Yes	186.91	0.98	191.03	1.32	252.33
25	>25 and < 35 Years	Multiparous	1st Trimester	> 4 members	55	148	25.11	Overweight	< 3000 SR	Illiterate	No	Urban	No	Yes	Don't know	Yes	215.09	0.67	322.39	0.9	290.37
24	>25 and < 35 Years	Multiparous	1st Trimester	> 4 members	62	160	24.21	Overweight	< 3000 SR	Illiterate	No	Urban	No	Yes	Don't know	Yes	211.66	0.82	257.7	1.11	285.74
22	>25 and < 35 Years	Multiparous	1st Trimester	> 4 members	85	165	31.22	Obese	< 3000 SR	Illiterate	No	Urban	No	Yes	Don't know	Yes	246.13	1.05	234.93	1.41	332.28
20	>25 and < 35 Years	Multiparous	1st Trimester	> 4 members	67	165	24.6	normal Weight	< 3000 SR	Illiterate	No	Urban	No	Yes	Don't know	Yes	208.25	0.96	216.61	1.3	281.14
28	>25 and < 35 Years	Multiparous	1st Trimester	> 4 members	85	165	31.12	Obese	3001-5,000 SR	Intermediate School	No	Urban	No	No	Iodized Salt	Yes	187.81	1.04	180.22	1.41	253.54
34	>25 and < 35 Years	Multiparous	1st Trimester	> 4 members	84	170	29.06	Overweight	3001-5,000 SR	Intermediate School	No	Urban	No	No	Iodized Salt	Yes	197.65	1.1	180.23	1.48	266.83
30	>25 and < 35 Years	Multiparous	1st Trimester	> 4 members	78	164	29	Overweight	3001-5,000 SR	Intermediate School	No	Urban	No	No	Iodized Salt	Yes	191.35	1	191.05	1.35	258.32
26	>25 and < 35 Years	Multiparous	1st Trimester	> 4 members	68	153	29.04	Overweight	3001-5,000 SR	Intermediate School	No	Urban	No	No	Iodized Salt	Yes	191.99	0.82	235.48	1.1	259.19
23	>18 and < 25 Years	Multiparous	1st Trimester	<= 4 members	56	150	24.89	normal Weight	5,001-10,000 SR	University	Yes	Urban	No	No	Iodized Salt	Yes	163.84	0.71	230.84	0.96	221.18
30	>25 and < 35 Years	Multiparous	1st Trimester	> 4 members	57	169	19.95	normal Weight	< 3000 SR	University	Yes	Urban	No	No	Iodized Salt	No	128.45	0.97	132.19	1.31	173.41
27	>25 and < 35 Years	Multiparous	1st Trimester	<= 4 members	71	170	24.56	normal Weight	< 3000 SR	Illiterate	No	Urban	No	No	Iodized Salt	No	156.85	1.11	140.85	1.5	211.75
29	>25 and < 35 Years	Multiparous	1st Trimester	> 4 members	61	164	22.67	normal Weight	> 10,001	University	Yes	Urban	No	No	Iodized Salt	No	122.75	0.98	125.19	1.32	165.71
26	>25 and < 35 Years	Multiparous	1st Trimester	<= 4 members	54	164	20.07	normal Weight	< 3000 SR	Illiterate	No	Urban	No	No	Iodized Salt	No	156.16	1.12	138.99	1.52	210.81
29	>25 and < 35 Years	Multiparous	1st Trimester	> 4 members	72	168	25.51	Overweight	< 3000 SR	University	Yes	Urban	No	No	Iodized Salt	No	126.56	0.98	129.08	1.32	170.86
28	>25 and < 35 Years	Multiparous	1st Trimester	<= 4 members	79	160	30.85	Obese	< 3000 SR	Illiterate	No	Urban	No	No	Iodized Salt	Yes	174.31	0.98	177.38	1.33	235.32
23	>18 and < 25 Years	Multiparous	1st Trimester	<= 4 members	55	148	25.11	Overweight	5,001-10,000 SR	University	Yes	Urban	No	No	Iodized Salt	No	132.47	0.71	186.64	0.96	178.83
30	>25 and < 35 Years	Multiparous	1st Trimester	> 4 members	70	166	25.4	Overweight	> 10,001	University	Yes	Urban	No	No	Iodized Salt	No	127.64	0.93	137.52	1.25	172.31
27	>25 and < 35 Years	Multiparous	1st Trimester	<= 4 members	82	161	31.63	Obese	< 3000 SR	Illiterate	No	Urban	No	No	Iodized Salt	Yes	183.1	1.03	177.45	1.39	247.19
35	> 35 Years	Multiparous	1st Trimester	<= 4 members	50	153	21.36	normal Weight	< 3000 SR	Intermediate School	No	Urban	No	Yes	Iodized Salt	No	120.02	0.56	215.17	0.75	162.03
24	>18 and < 25 Years	Multiparous	1st Trimester	<= 4 members	52	164	19.33	normal Weight	3001-5,000 SR	University	No	Urban	No	No	Iodized Salt	No	116.57	0.65	180	0.87	157.37
33	>25 and < 35 Years	Multiparous	1st Trimester	<= 4 members	72	168	25.51	Overweight	3001-5,000 SR	University	No	Urban	No	No	Iodized Salt	No	150.21	0.77	194.42	1.04	202.78
35	> 35 Years	Multiparous	1st Trimester	<= 4 members	51	152	22.07	normal Weight	< 3000 SR	Intermediate School	No	Urban	No	Yes	Iodized Salt	No	139.91	0.56	247.75	0.76	188.88
23	>18 and < 25 Years	Multiparous	1st Trimester	<= 4 members	52	164	19.33	normal Weight	3001-5,000 SR	University	No	Urban	No	No	Iodized Salt	No	125.84	0.65	192.65	0.88	169.88
31	>25 and < 35 Years	Multiparous	1st Trimester	<= 4 members	56	155	23.31	normal Weight	3001-5,000 SR	University	No	Urban	No	No	Iodized Salt	No	118.97	0.66	179.09	0.9	160.61
32	>25 and < 35 Years	Multiparous	1st Trimester	<= 4 members	67	168	23.73	normal Weight	3001-5,000 SR	University	No	Urban	No	No	Iodized Salt	No	123.19	0.89	138.57	1.2	166.31
38	> 35 Years	Multiparous	1st Trimester	<= 4 members	50	153	21.36	normal Weight	< 3000 SR	Intermediate School	No	Urban	No	Yes	Iodized Salt	No	128.86	0.54	237.81	0.73	173.96
23	>18 and < 25 Years	Multiparous	1st Trimester	<= 4 members	48	152	20.78	normal Weight	3001-5,000 SR	University	No	Urban	No	No	Iodized Salt	No	112.52	0.72	156.93	0.97	151.9
31	>25 and < 35 Years	Multiparous	1st Trimester	<= 4 members	55	155	22.89	normal Weight	3001-5,000 SR	University	No	Urban	No	No	Iodized Salt	No	120.53	0.65	184.83	0.88	162.72
34	>25 and < 35 Years	Multiparous	1st Trimester	<= 4 members	56	155	23.31	normal Weight	3001-5,000 SR	University	No	Urban	No	No	Iodized Salt	No	134.86	0.65	208.76	0.87	182.06
36	> 35 Years	Multiparous	1st Trimester	<= 4 members	51	154	21.5	normal Weight	< 3000 SR	Intermediate School	No	Urban	No	No	Iodized Salt	No	116.05	0.57	203.81	0.77	156.67
24	>18 and < 25 Years	Multiparous	1st Trimester	<= 4 members	61	155	25.39	Overweight	3001-5,000 SR	University	No	Urban	No	No	Iodized Salt	No	126.99	0.77	165.02	1.04	171.43
31	>25 and < 35 Years	Multiparous	1st Trimester	<= 4 members	58	156	23.83	normal Weight	3001-5,000 SR	University	No	Urban	No	No	Iodized Salt	No	121.87	0.69	175.35	0.94	164.52
33	>25 and < 35 Years	Multiparous	1st Trimester	<= 4 members	55	157	22.31	normal Weight	3001-5,000 SR	University	No	Urban	No	No	Iodized Salt	No	130.39	0.65	200.03	0.88	176.03
21	>18 and < 25 Years	Primiparous	1st Trimester	<= 4 members	58	152	25.1	Overweight	3001-5,000 SR	University	No	Urban	No	No	Non-iodized salt	Yes	174.71	0.6	291.46	0.81	235.86
23	>18 and < 25 Years	Primiparous	1st Trimester	<= 4 members	59	150	26.22	Overweight	3001-5,000 SR	University	No	Urban	No	No	Non-iodized salt	Yes	178.68	0.77	231.8	1.04	241.22
19	>18 and < 25 Years	Primiparous	1st Trimester	<= 4 members	67	180	20.67	normal Weight	3001-5,000 SR	University	No	Urban	No	No	Non-iodized salt	Yes	176.72	1.1	161.22	1.48	238.57
21	>18 and < 25 Years	Multiparous	1st Trimester	<= 4 members	78	177	24.89	normal Weight	3001-5,000 SR	University	No	Rural	No	No	Iodized Salt	Yes	170.96	1.23	138.67	1.66	230.79
22	>18 and < 25 Years	Multiparous	1st Trimester	<= 4 members	63	159	24.92	normal Weight	3001-5,000 SR	University	No	Rural	No	No	Iodized Salt	Yes	175.19	0.84	208.44	1.13	236.51
25	>18 and < 25 Years	Multiparous	1st Trimester	<= 4 members	58	149	26.12	Overweight	3001-5,000 SR	University	No	Rural	No	No	Iodized Salt	Yes	177.67	0.94	188.31	1.27	239.86
19	>18 and < 25 Years	Multiparous	1st Trimester	<= 4 members	76	175	24.81	normal Weight	3001-5,000 SR	University	No	Rural	No	No	Iodized Salt	Yes	167.21	1.2	139.25	1.62	225.73
22	>18 and < 25 Years	Multiparous	1st Trimester	<= 4 members	71	187	20.3	normal Weight	< 3000 SR	University	No	Urban	Yes	Yes	Iodized Salt	Yes	156.39	1.2	130.63	1.62	211.12
25	>18 and < 25 Years	Multiparous	1st Trimester	<= 4 members	79	182	23.84	normal Weight	< 3000 SR	Intermediate School	No	Urban	No	Yes	Iodized Salt	No	149.07	1.26	118.43	1.7	201.24
19	>18 and < 25 Years	Multiparous	1st Trimester	<= 4 members	66	180	20.37	normal Weight	< 3000 SR	University	No	Urban	Yes	Yes	Iodized Salt	Yes	162.37	1.08	150.63	1.46	219.2
22	>18 and < 25 Years	Multiparous	1st Trimester	<= 4 members	73	175	23.83	normal Weight	< 3000 SR	Intermediate School	No	Urban	No	Yes	Iodized Salt	Yes	150.9	1.13	134.11	1.52	203.72
24	>18 and < 25 Years	Multiparous	1st Trimester	<= 4 members	62	175	20.24	normal Weight	< 3000 SR	University	No	Urban	Yes	Yes	Iodized Salt	Yes	162.77	0.93	175.01	1.26	219.74
21	>18 and < 25 Years	Multiparous	1st Trimester	<= 4 members	77	180	23.76	normal Weight	< 3000 SR	Intermediate School	No	Urban	No	Yes	Iodized Salt	Yes	156.98	1.25	125.73	1.69	211.92
22	>18 and < 25 Years	Multiparous	1st Trimester	<= 4 members	55	165	20.2	normal Weight	< 3000 SR	University	No	Urban	Yes	Yes	Iodized Salt	Yes	155.67	0.77	202.66	1.04	210.16
22	>18 and < 25 Years	Multiparous	1st Trimester	<= 4 members	85	189	23.8	normal Weight	< 3000 SR	Intermediate School	No	Urban	No	Yes	Iodized Salt	Yes	149.98	1.47	102.02	1.98	202.47
23	>18 and < 25 Years	Multiparous	1st Trimester	<= 4 members	56	164	20.82	normal Weight	5,001-10,000 SR	University	No	Urban	No	No	Don't know	Yes	147.1	0.71	206.2	0.96	198.59
22	>18 and < 25 Years	Multiparous	1st Trimester	<= 4 members	68	166	24.67	normal Weight	5,001-10,000 SR	University	No	Urban	No	No	Don't know	No	143.6	0.7	205.01	0.95	193.86
18	>18 and < 25 Years	Multiparous	1st Trimester	<= 4 members	51	140	26.02	Overweight	5,001-10,000 SR	University	No	Urban	No	No	Don't know	Yes	152.72	0.58	263.27	0.78	206.17
24	>18 and < 25 Years	Multiparous	1st Trimester	<= 4 members	68	161	26.23	Overweight	5,001-10,000 SR	University	No	Urban	No	No	Don't know	Yes	142.82	0.91	157.56	1.22	192.81
22	>18 and < 25 Years	Multiparous	1st Trimester	<= 4 members	61	160	23.83	normal Weight	3001-5,000 SR	University	No	Urban	No	No	Iodized Salt	Yes	156.92	0.82	190.94	1.11	211.84
24	>18 and < 25 Years	Multiparous	1st Trimester	<= 4 members	56	155	23.3	normal Weight	3001-5,000 SR	University	No	Urban	No	No	Iodized Salt	Yes	154.19	0.71	218.05	0.95	208.15
19	>18 and < 25 Years	Multiparous	1st Trimester	<= 4 members	67	169	23.45	normal Weight	3001-5,000 SR	University	No	Urban	No	No	Iodized Salt	Yes	159.5	1	158.73	1.36	215.32
21	>18 and < 25 Years	Multiparous	1st Trimester	<= 4 members	70	172	23.66	normal Weight	3001-5,000 SR	University	No	Urban	No	No	Iodized Salt	Yes	160.16	1.06	151.09	1.43	216.22
25	>25 and < 35 Years	Multiparous	1st Trimester	<= 4 members	66	170	22.84	normal Weight	3001-5,000 SR	Intermediate School	No	Urban	No	Yes	Iodized Salt	Yes	152.38	0.95	160.71	1.28	205.71
19	>25 and < 35 Years	Multiparous	1st Trimester	<= 4 members	60	164	22.3	normal Weight	3001-5,000 SR	Intermediate School	No	Urban	No	Yes	Iodized Salt	Yes	149.21	0.86	173.77	1.16	201.43
21	>25 and < 35 Years	Multiparous	1st Trimester	<= 4 members	64	168	22.67	normal Weight	3001-5,000 SR	Intermediate School	No	Urban	No	Yes	Iodized Salt	Yes	160.1	0.93	171.31	1.26	216.14
25	>25 and < 35 Years	Multiparous	1st Trimester	<= 4 members	78	186	22.54	normal Weight	3001-5,000 SR	Intermediate School	No	Urban	No	Yes	Iodized Salt	Yes	147.12	1.28	114.76	1.73	198.61
26	>25 and < 35 Years	Multiparous	1st Trimester	<= 4 members	52	149	23.42	normal Weight	3001-5,000 SR	University	No	Urban	No	No	Iodized Salt	Yes	145.55	0.61	239.33	0.82	196.49
26	>25 and < 35 Years	Multiparous	1st Trimester	> 4 members	80	165	29.38	Overweight	3001-5,000 SR	Intermediate School	No	Urban	No	Yes	Non-iodized salt	Yes	154.09	1.07	143.75	1.45	208.02
28	>25 and < 35 Years	Multiparous	1st Trimester	<= 4 members	65	167	23.3	normal Weight	3001-5,000 SR	University	No	Urban	No	No	Iodized Salt	Yes	145.54	0.89	164.23	1.2	196.48
30	>25 and < 35 Years	Multiparous	1st Trimester	> 4 members	72	156	29.58	Overweight	3001-5,000 SR	Intermediate School	No	Urban	No	Yes	Non-iodized salt	Yes	171.9	0.85	201.13	1.15	232.07
27	>25 and < 35 Years	Multiparous	1st Trimester	<= 4 members	66	168	23.38	normal Weight	3001-5,000 SR	University	No	Urban	No	No	Iodized Salt	Yes	144.36	0.92	157.59	1.24	194.88
29	>25 and < 35 Years	Multiparous	1st Trimester	> 4 members	80	165	29.38	Overweight	3001-5,000 SR	Intermediate School	No	Urban	No	Yes	Non-iodized salt	Yes	149.23	1.04	142.98	1.41	201.46
30	>25 and < 35 Years	Multiparous	1st Trimester	<= 4 members	57	156	23.42	normal Weight	3001-5,000 SR	University	No	Urban	No	No	Iodized Salt	Yes	144.64	0.69	209.9	0.93	195.26
34	>25 and < 35 Years	Multiparous	1st Trimester	> 4 members	77	161	29.7	Overweight	3001-5,000 SR	Intermediate School	No	Urban	No	Yes	Non-iodized salt	Yes	141.08	0.92	152.9	1.25	190.46
30	>25 and < 35 Years	Primiparous	1st Trimester	<= 4 members	62	150	27.56	Overweight	< 3000 SR	University	Yes	Urban	No	No	Iodized Salt	Yes	169.98	0.7	242.33	0.95	229.47
31	>25 and < 35 Years	Primiparous	1st Trimester	<= 4 members	51	162	19.43	normal Weight	< 3000 SR	University	No	Urban	No	No	Iodized Salt	No	129.2	0.64	202.79	0.86	174.42
34	>25 and < 35 Years	Multiparous	1st Trimester	> 4 members	85	169	29.76	Overweight	3001-5,000 SR	Primary School	No	Urban	No	Yes	Iodized Salt	Yes	159.92	1.09	146.05	1.48	215.89
32	>25 and < 35 Years	Primiparous	1st Trimester	<= 4 members	69	157	27.99	Overweight	< 3000 SR	University	Yes	Urban	No	No	Iodized Salt	Yes	168.54	0.82	205.73	1.11	227.53
29	>25 and < 35 Years	Primiparous	1st Trimester	<= 4 members	53	165	19.46	normal Weight	< 3000 SR	University	No	Urban	No	No	Iodized Salt	Yes	137.28	0.69	198.02	0.94	185.33
28	>25 and < 35 Years	Multiparous	1st Trimester	> 4 members	88	172	29.74	Overweight	3001-5,000 SR	Primary School	No	Urban	No	Yes	Iodized Salt	Yes	166.42	1.23	135.3	1.66	224.67
33	>25 and < 35 Years	Primiparous	1st Trimester	<= 4 members	68	158	27.23	Overweight	< 3000 SR	University	Yes	Urban	No	No	Iodized Salt	Yes	158.24	0.81	195.28	1.09	213.62
34	>25 and < 35 Years	Primiparous	1st Trimester	<= 4 members	56	170	19.38	normal Weight	< 3000 SR	University	No	Urban	No	No	Iodized Salt	No	132.11	0.73	180.73	0.99	178.35
30	>25 and < 35 Years	Multiparous	1st Trimester	> 4 members	90	174	29.72	Overweight	3001-5,000 SR	Primary School	No	Urban	No	Yes	Iodized Salt	Yes	162.54	1.26	129.28	1.7	219.43
27	>25 and < 35 Years	Primiparous	1st Trimester	<= 4 members	62	150	27.56	Overweight	< 3000 SR	University	Yes	Urban	No	No	Iodized Salt	Yes	161.76	0.72	224.49	0.97	218.38
32	>25 and < 35 Years	Primiparous	1st Trimester	<= 4 members	61	176	19.69	normal Weight	< 3000 SR	University	No	Urban	No	No	Iodized Salt	No	127.73	0.86	149.14	1.16	172.44
26	>25 and < 35 Years	Multiparous	1st Trimester	> 4 members	80	164	29.74	Overweight	3001-5,000 SR	Primary School	No	Urban	No	Yes	Iodized Salt	Yes	156.61	1.06	147.8	1.43	211.43
35	> 35 Years	Multiparous	1st Trimester	> 4 members	95	165	34.89	Obese	< 3000 SR	University	Yes	Urban	No	Yes	Non-iodized salt	No	124.54	1.11	111.89	1.5	168.13
35	> 35 Years	Multiparous	1st Trimester	> 4 members	91	167	32.63	Obese	< 3000 SR	University	Yes	Urban	No	Yes	Non-iodized salt	Yes	152.04	1.11	136.55	1.5	205.26
35	> 35 Years	Multiparous	1st Trimester	> 4 members	90	170	31.14	Obese	< 3000 SR	University	Yes	Urban	No	Yes	Non-iodized salt	No	136.41	1.15	118.97	1.55	184.15
35	> 35 Years	Multiparous	1st Trimester	> 4 members	95	160	37.11	Obese	< 3000 SR	University	Yes	Urban	No	Yes	Non-iodized salt	No	123.59	1.03	119.9	1.39	166.85
37	> 35 Years	Multiparous	1st Trimester	> 4 members	79	165	29.02	Overweight	3001-5,000 SR	Intermediate School	No	Urban	No	No	Iodized Salt	Yes	157.12	0.96	163.94	1.29	212.11
43	> 35 Years	Multiparous	1st Trimester	> 4 members	76	162	28.95	Overweight	3001-5,000 SR	Intermediate School	No	Urban	No	No	Iodized Salt	Yes	160.9	0.85	190.36	1.14	217.21
41	> 35 Years	Multiparous	1st Trimester	> 4 members	85	173	28.4	Overweight	3001-5,000 SR	Intermediate School	No	Urban	No	No	Iodized Salt	Yes	156.61	1.07	146.67	1.44	211.43
37	> 35 Years	Multiparous	1st Trimester	> 4 members	82	169	28.71	Overweight	3001-5,000 SR	Intermediate School	No	Urban	No	No	Iodized Salt	Yes	158.73	1.03	153.65	1.39	214.29
39	> 35 Years	Multiparous	1st Trimester	> 4 members	66	159	26.1	Overweight	3001-5,000 SR	University	Yes	Urban	No	No	Iodized Salt	Yes	134.1	0.75	178.29	1.02	181.03
36	> 35 Years	Multiparous	1st Trimester	> 4 members	65	160	25.39	Overweight	< 3000 SR	Illiterate	No	Urban	No	Yes	Iodized Salt	No	128.66	0.77	166.87	1.04	173.69
39	> 35 Years	Multiparous	1st Trimester	> 4 members	60	165	34.89	normal Weight	5,001-10,000 SR	Intermediate School	No	Urban	No	Yes	Don't know	Yes	170.3	0.73	233.7	0.98	229.91
39	> 35 Years	Multiparous	1st Trimester	> 4 members	64	159	25.32	Overweight	3001-5,000 SR	University	Yes	Urban	No	No	Iodized Salt	Yes	136.51	0.73	186.91	0.99	184.29
37	> 35 Years	Multiparous	1st Trimester	> 4 members	67	163	25.22	Overweight	< 3000 SR	Illiterate	No	Urban	No	Yes	Iodized Salt	Yes	142.14	0.81	175.59	1.09	191.89
39	> 35 Years	Multiparous	1st Trimester	> 4 members	60	166	21.77	normal Weight	5,001-10,000 SR	Intermediate School	No	Urban	No	Yes	Don't know	Yes	169.47	0.73	232.55	0.98	228.78
41	> 35 Years	Multiparous	1st Trimester	> 4 members	64	159	25.32	Overweight	3001-5,000 SR	University	Yes	Urban	No	No	Iodized Salt	Yes	134.1	0.72	187.31	0.97	181.03
39	> 35 Years	Multiparous	1st Trimester	> 4 members	71	166	25.76	Overweight	< 3000 SR	Illiterate	No	Urban	No	Yes	Iodized Salt	Yes	137.53	0.86	159.21	1.17	185.66
39	> 35 Years	Multiparous	1st Trimester	> 4 members	60	166	21.77	normal Weight	5,001-10,000 SR	Intermediate School	No	Urban	No	Yes	Don't know	Yes	179.9	0.73	246.87	0.98	242.87
36	> 35 Years	Multiparous	1st Trimester	> 4 members	68	162	25.91	Overweight	3001-5,000 SR	University	Yes	Urban	No	No	Iodized Salt	No	140.7	0.82	171.4	1.11	189.95
40	> 35 Years	Multiparous	1st Trimester	> 4 members	71	168	25.15	Overweight	< 3000 SR	Illiterate	No	Urban	No	Yes	Iodized Salt	Yes	141.8	0.87	162.67	1.18	191.43
42	> 35 Years	Multiparous	1st Trimester	> 4 members	75	146	35.18	Obese	5,001-10,000 SR	Intermediate School	No	Urban	No	Yes	Don't know	Yes	170.3	0.71	240.85	0.95	229.91
41	> 35 Years	Multiparous	1st Trimester	> 4 members	80	163	31.25	Obese	> 10,001	University	Yes	Urban	No	No	Iodized Salt	Yes	150.27	0.88	169.83	1.19	202.86
43	> 35 Years	Multiparous	1st Trimester	> 4 members	83	161	32.02	Obese	> 10,001	University	Yes	Urban	No	No	Iodized Salt	Yes	153.53	0.89	171.85	1.21	207.26
44	> 35 Years	Multiparous	1st Trimester	> 4 members	79	155	32.88	Obese	> 10,001	University	Yes	Urban	No	No	Iodized Salt	Yes	154.53	0.79	196.02	1.06	208.61
41	> 35 Years	Multiparous	1st Trimester	> 4 members	81	157	32.86	Obese	> 10,001	University	Yes	Urban	No	No	Iodized Salt	Yes	152.4	0.85	179.32	1.15	205.74
29	>25 and < 35 Years	Multiparous	1st Trimester	<= 4 members	62	155	25.81	Overweight	5,001-10,000 SR	University	No	Urban	No	No	Non-iodized salt	No	52.87	0.75	70.71	1.01	41.38
22	>18 and < 25 Years	Multiparous	1st Trimester	<= 4 members	52	155	21.64	normal Weight	3001-5,000 SR	Primary School	No	Urban	No	Yes	Iodized Salt	No	75.74	0.67	113.81	0.9	102.25
23	>18 and < 25 Years	Multiparous	1st Trimester	> 4 members	60	166	21.77	normal Weight	3001-5,000 SR	University	No	Urban	No	Yes	Non-iodized salt	No	65.1	0.81	80.17	1.1	87.89
25	>18 and < 25 Years	Multiparous	1st Trimester	<= 4 members	65	157	26.37	Overweight	< 3000 SR	University	No	Urban	No	No	Iodized Salt	Yes	89.61	0.83	108.37	1.12	120.97
33	>25 and < 35 Years	Multiparous	1st Trimester	> 4 members	55	160	21.48	normal Weight	3001-5,000 SR	University	No	Urban	No	Yes	Non-iodized salt	No	56.39	0.9	62.79	1.21	76.13
23	>18 and < 25 Years	Multiparous	1st Trimester	<= 4 members	84	154	35.42	Obese	5,001-10,000 SR	University	No	Urban	No	Yes	Iodized Salt	No	87.99	0.73	120.27	0.99	118.78
21	>18 and < 25 Years	Multiparous	1st Trimester	<= 4 members	55	158	22.03	normal Weight	< 3000 SR	University	Yes	Urban	No	No	Iodized Salt	No	97.55	0.73	133.38	0.99	131.69
22	>18 and < 25 Years	Multiparous	1st Trimester	> 4 members	55	149	24.77	normal Weight	3001-5,000 SR	Primary School	Yes	Urban	No	No	Iodized Salt	No	79.57	0.67	119.51	0.9	107.42
26	>25 and < 35 Years	Multiparous	1st Trimester	<= 4 members	79	158	31.65	Obese	3001-5,000 SR	University	No	Urban	No	Yes	Non-iodized salt	No	63.52	0.97	65.17	1.32	85.75
38	> 35 Years	Multiparous	1st Trimester	> 4 members	61	154	25.72	Overweight	5,001-10,000 SR	University	No	Urban	No	No	Non-iodized salt	No	52.83	0.67	78.89	0.9	43.66
23	>18 and < 25 Years	Multiparous	1st Trimester	<= 4 members	47	154	19.82	normal Weight	5,001-10,000 SR	University	No	Urban	No	Yes	Iodized Salt	No	82.41	0.59	140.74	0.79	111.25
32	>25 and < 35 Years	Multiparous	1st Trimester	<= 4 members	65	170	22.49	normal Weight	5,001-10,000 SR	University	No	Urban	No	Yes	Iodized Salt	No	69.75	0.88	79.58	1.18	94.16
31	>25 and < 35 Years	Multiparous	1st Trimester	<= 4 members	50	154	21.08	normal Weight	3001-5,000 SR	University	No	Rural	No	No	Iodized Salt	No	46.98	0.58	80.42	0.79	43.42
21	>18 and < 25 Years	Primiparous	1st Trimester	<= 4 members	43	161	16.59	Underweight	< 3000 SR	University	No	Urban	No	Yes	Iodized Salt	No	87.45	0.57	154.58	0.76	118.06
21	>18 and < 25 Years	Multiparous	1st Trimester	> 4 members	55	154	23.19	normal Weight	3001-5,000 SR	Intermediate School	No	Urban	No	No	Iodized Salt	No	97.41	0.71	138.11	0.95	131.51
26	>25 and < 35 Years	Multiparous	1st Trimester	<= 4 members	61	156	25.07	Overweight	< 3000 SR	University	No	Urban	No	No	Iodized Salt	No	77.45	0.76	101.39	1.03	104.56
22	>18 and < 25 Years	Multiparous	1st Trimester	> 4 members	68	158	27.23	Overweight	3001-5,000 SR	Illiterate	No	Urban	No	Yes	Iodized Salt	No	82.83	0.89	92.69	1.21	111.82
24	>18 and < 25 Years	Multiparous	1st Trimester	> 4 members	116	156	47.67	Obese	3001-5,000 SR	Primary School	No	Urban	No	Yes	Non-iodized salt	No	62.73	1.06	59.17	1.43	84.69
35	> 35 Years	Multiparous	1st Trimester	> 4 members	65	160	25.39	Overweight	3001-5,000 SR	University	Yes	Urban	No	No	Iodized Salt	Yes	89.04	0.78	114.39	1.05	120.21
22	>18 and < 25 Years	Primiparous	1st Trimester	<= 4 members	89	168	31.53	Obese	< 3000 SR	Primary School	No	Urban	Yes	Yes	Iodized Salt	No	70.91	1.25	56.83	1.68	95.73
21	>18 and < 25 Years	Multiparous	1st Trimester	> 4 members	59	156	24.24	normal Weight	3001-5,000 SR	Intermediate School	No	Urban	No	Yes	Iodized Salt	No	60.47	0.77	78.34	1.04	81.63
23	>18 and < 25 Years	Primiparous	1st Trimester	<= 4 members	96	148	43.82	Obese	3001-5,000 SR	University	No	Urban	No	No	Iodized Salt	No	88.46	0.91	97.48	1.23	119.42
22	>18 and < 25 Years	Primiparous	1st Trimester	<= 4 members	52	163	19.57	normal Weight	3001-5,000 SR	University	No	Urban	No	No	Non-iodized salt	No	65.3	0.71	91.92	0.96	88.15
34	>25 and < 35 Years	Multiparous	1st Trimester	<= 4 members	80	156	32.87	Obese	3001-5,000 SR	University	Yes	Urban	No	No	Iodized Salt	No	81.96	0.89	92.08	1.2	110.65
35	> 35 Years	Multiparous	1st Trimester	<= 4 members	60	158	24.03	normal Weight	> 10,001	Primary School	No	Urban	No	No	Iodized Salt	No	56.67	0.71	80.27	0.95	46.5
28	>25 and < 35 Years	Multiparous	1st Trimester	<= 4 members	58	164	21.56	normal Weight	5,001-10,000 SR	Intermediate School	Yes	Urban	No	No	Iodized Salt	No	78.72	0.77	102.69	1.03	106.27
39	> 35 Years	Multiparous	1st Trimester	> 4 members	70	155	29.14	Overweight	< 3000 SR	University	No	Urban	No	No	Iodized Salt	No	88.08	0.76	116.26	1.02	118.91
27	>25 and < 35 Years	Primiparous	1st Trimester	<= 4 members	57	162	21.72	normal Weight	5,001-10,000 SR	University	No	Urban	No	No	Iodized Salt	No	61.01	0.75	81.73	1.01	82.37
31	>25 and < 35 Years	Multiparous	1st Trimester	<= 4 members	50	164	18.59	normal Weight	3001-5,000 SR	Intermediate School	No	Urban	No	Yes	Iodized Salt	No	64.66	0.63	102.28	0.85	87.29
27	>25 and < 35 Years	Primiparous	1st Trimester	<= 4 members	46	162	17.53	Underweight	5,001-10,000 SR	Intermediate School	No	Urban	No	No	Iodized Salt	No	81.04	0.59	138.25	0.79	109.4
29	>25 and < 35 Years	Primiparous	1st Trimester	<= 4 members	64	152	27.7	Overweight	5,001-10,000 SR	Primary School	No	Urban	No	No	Iodized Salt	No	63.03	0.74	84.61	1.01	85.09
30	>25 and < 35 Years	Multiparous	1st Trimester	<= 4 members	69	156	28.35	Overweight	3001-5,000 SR	University	Yes	Urban	No	Yes	Iodized Salt	Yes	84.98	0.82	103.01	1.11	114.72
28	>25 and < 35 Years	Multiparous	1st Trimester	<= 4 members	55	160	21.48	normal Weight	3001-5,000 SR	University	No	Urban	No	No	Iodized Salt	No	44.3	0.7	63.26	0.95	39.81
24	>18 and < 25 Years	Primiparous	1st Trimester	<= 4 members	51	162	19.43	normal Weight	3001-5,000 SR	University	No	Urban	No	No	Non-iodized salt	No	81.04	0.68	119.52	0.92	109.4
30	>25 and < 35 Years	Multiparous	1st Trimester	<= 4 members	69	156	28.35	Overweight	< 3000 SR	University	No	Urban	No	No	Don't know	No	52.5	0.82	63.63	1.11	40.87
20	>18 and < 25 Years	Primiparous	1st Trimester	<= 4 members	80	165	29.38	Overweight	3001-5,000 SR	University	No	Urban	No	No	Don't know	No	55.7	1.13	49.36	1.52	75.19
32	>25 and < 35 Years	Multiparous	1st Trimester	<= 4 members	65	160	25.39	Overweight	3001-5,000 SR	University	Yes	Urban	No	No	Iodized Salt	No	77.83	0.8	97.21	1.08	105.07
29	>25 and < 35 Years	Multiparous	1st Trimester	<= 4 members	60	165	22.04	normal Weight	5,001-10,000 SR	University	Yes	Urban	No	No	Don't know	No	64.56	0.79	81.29	1.07	87.16
32	>25 and < 35 Years	Primiparous	1st Trimester	<= 4 members	70	160	27.34	Overweight	3001-5,000 SR	University	No	Urban	No	No	Iodized Salt	Yes	96.59	0.86	112.64	1.16	130.39
37	> 35 Years	Multiparous	1st Trimester	> 4 members	75	157	30.43	Obese	3001-5,000 SR	University	Yes	Urban	No	No	Iodized Salt	No	92.45	0.84	110.52	1.13	124.81
28	>25 and < 35 Years	Multiparous	1st Trimester	<= 4 members	90	163	33.87	Obese	3001-5,000 SR	University	No	Urban	No	No	Iodized Salt	No	75.99	1.12	67.97	1.51	102.58
29	>25 and < 35 Years	Primiparous	1st Trimester	<= 4 members	55	158	22.03	normal Weight	3001-5,000 SR	University	Yes	Urban	No	No	Iodized Salt	No	71.05	0.68	104.15	0.92	95.92
23	>18 and < 25 Years	Multiparous	1st Trimester	<= 4 members	65	160	25.39	Overweight	3001-5,000 SR	Intermediate School	No	Urban	No	No	Iodized Salt	No	89.27	0.87	102.91	1.17	120.51
27	>25 and < 35 Years	Primiparous	1st Trimester	<= 4 members	56	156	23.01	normal Weight	3001-5,000 SR	Intermediate School	No	Urban	No	No	Non-iodized salt	No	76.5	0.7	110.05	0.94	103.27
30	>25 and < 35 Years	Multiparous	1st Trimester	<= 4 members	68	160	26.56	Overweight	< 3000 SR	University	No	Urban	No	Yes	Non-iodized salt	No	63.75	0.85	74.93	1.15	86.06
24	>18 and < 25 Years	Multiparous	1st Trimester	<= 4 members	57	156	23.42	normal Weight	3001-5,000 SR	University	No	Urban	No	Yes	Iodized Salt	Yes	103.34	0.73	142.21	0.98	139.51
28	>25 and < 35 Years	Multiparous	1st Trimester	<= 4 members	65	167	23.3	normal Weight	3001-5,000 SR	University	No	Urban	No	No	Iodized Salt	No	87.76	0.89	99.03	1.2	118.48
22	>18 and < 25 Years	Multiparous	1st Trimester	<= 4 members	49	153	20.93	normal Weight	3001-5,000 SR	University	No	Urban	No	No	Non-iodized salt	Yes	95.16	0.61	155.17	0.83	128.47
33	>25 and < 35 Years	Multiparous	1st Trimester	> 4 members	65	155	27.06	Overweight	3001-5,000 SR	University	Yes	Urban	No	Yes	Non-iodized salt	No	51.37	0.75	68.23	1.02	44.35
35	> 35 Years	Multiparous	1st Trimester	> 4 members	40	160	15.63	Underweight	5,001-10,000 SR	University	No	Urban	No	No	Iodized Salt	Yes	98.54	0.45	216.96	0.61	133.03
36	> 35 Years	Multiparous	1st Trimester	> 4 members	65	158	26.04	Overweight	3001-5,000 SR	University	No	Urban	No	No	Non-iodized salt	No	62.75	0.76	83.05	1.02	84.71
28	>25 and < 35 Years	Multiparous	1st Trimester	<= 4 members	61	145	29.01	Overweight	< 3000 SR	Intermediate School	No	Urban	No	No	Iodized Salt	No	73.95	0.66	111.54	0.9	99.83
40	>18 and < 25 Years	Multiparous	1st Trimester	> 4 members	85	160	33.2	Obese	3001-5,000 SR	University	No	Urban	No	No	Iodized Salt	No	71.47	0.92	77.38	1.25	96.48
21	>18 and < 25 Years	Primiparous	1st Trimester	<= 4 members	70	160	27.34	Overweight	5,001-10,000 SR	Intermediate School	No	Urban	No	No	Don't know	No	59.02	0.94	62.47	1.28	79.68
20	>18 and < 25 Years	Multiparous	1st Trimester	<= 4 members	65	180	20.06	normal Weight	3001-5,000 SR	Intermediate School	No	Urban	No	No	Iodized Salt	No	97.25	1.05	92.52	1.42	131.29
37	> 35 Years	Multiparous	1st Trimester	> 4 members	106	166	38.47	Obese	< 3000 SR	University	Yes	Urban	No	No	Iodized Salt	No	86.37	1.17	74.02	1.58	116.6
40	> 35 Years	Multiparous	1st Trimester	> 4 members	76	155	31.63	Obese	> 10,001	University	Yes	Urban	No	Yes	Non-iodized salt	No	88.3	0.8	110.44	1.08	119.2
30	>25 and < 35 Years	Multiparous	1st Trimester	<= 4 members	68	165	24.98	normal Weight	3001-5,000 SR	Intermediate School	No	Urban	No	Yes	Iodized Salt	No	102.18	0.89	114.31	1.21	137.94
30	>25 and < 35 Years	Multiparous	1st Trimester	> 4 members	70	165	25.71	Overweight	5,001-10,000 SR	University	Yes	Urban	No	Yes	Non-iodized salt	No	53.64	0.92	58.35	1.24	42.41
40	> 35 Years	Multiparous	1st Trimester	> 4 members	62	180	19.13	normal Weight	5,001-10,000 SR	University	Yes	Urban	No	No	Iodized Salt	No	96.39	0.83	116.05	1.12	130.12
28	>25 and < 35 Years	Multiparous	1st Trimester	> 4 members	70	167	25.1	Overweight	3001-5,000 SR	Intermediate School	No	Urban	No	Yes	Non-iodized salt	No	71.31	0.95	74.76	1.29	96.27
23	>18 and < 25 Years	Primiparous	1st Trimester	<= 4 members	66	166	23.95	normal Weight	5,001-10,000 SR	University	Yes	Urban	No	No	Non-iodized salt	No	50.51	0.93	54.21	1.26	38.19
21	>18 and < 25 Years	Primiparous	1st Trimester	<= 4 members	70	173	23.39	normal Weight	3001-5,000 SR	Primary School	No	Urban	No	Yes	Non-iodized salt	No	58.91	1.07	55.11	1.44	79.53
29	>25 and < 35 Years	Multiparous	1st Trimester	<= 4 members	62	155	25.81	Overweight	5,001-10,000 SR	University	No	Urban	No	No	Non-iodized salt	No	44.35	0.75	59.31	1.01	39.87
22	>18 and < 25 Years	Multiparous	1st Trimester	<= 4 members	52	155	21.64	normal Weight	3001-5,000 SR	Primary School	No	Urban	No	Yes	Iodized Salt	No	57.36	0.67	86.2	0.9	77.44
24	>18 and < 25 Years	Multiparous	1st Trimester	> 4 members	75	145	35.67	Obese	3001-5,000 SR	University	No	Urban	No	No	Non-iodized salt	No	48.05	0.79	60.69	1.07	44.87
25	>18 and < 25 Years	Multiparous	1st Trimester	<= 4 members	65	157	26.37	Overweight	< 3000 SR	University	No	Urban	No	No	Iodized Salt	No	43.47	0.83	52.58	1.12	39.85
33	>25 and < 35 Years	Multiparous	1st Trimester	> 4 members	84	153	35.88	Obese	3001-5,000 SR	University	No	Urban	No	Yes	Non-iodized salt	No	52.33	0.88	59.2	1.19	70.65
23	>18 and < 25 Years	Multiparous	1st Trimester	<= 4 members	54	161	20.83	normal Weight	5,001-10,000 SR	University	No	Urban	No	Yes	Iodized Salt	No	68.67	0.72	94.98	0.98	92.71
25	>18 and < 25 Years	Multiparous	1st Trimester	<= 4 members	57	160	22.27	normal Weight	< 3000 SR	University	Yes	Urban	No	No	Iodized Salt	No	82.76	0.75	110.82	1.01	111.73
21	>18 and < 25 Years	Multiparous	1st Trimester	> 4 members	56	150	24.88	normal Weight	3001-5,000 SR	Primary School	Yes	Urban	No	No	Iodized Salt	No	77.59	0.69	112.36	0.93	104.74
26	>25 and < 35 Years	Multiparous	1st Trimester	<= 4 members	79	158	31.65	Obese	3001-5,000 SR	University	No	Urban	No	Yes	Non-iodized salt	No	49.47	0.97	50.75	1.32	47.28
38	> 35 Years	Multiparous	1st Trimester	> 4 members	61	154	25.72	Overweight	5,001-10,000 SR	University	No	Urban	No	No	Non-iodized salt	No	56.96	0.67	85.05	0.9	76.89
23	>18 and < 25 Years	Multiparous	1st Trimester	<= 4 members	47	154	19.82	normal Weight	5,001-10,000 SR	University	No	Urban	No	Yes	Iodized Salt	No	76.07	0.59	129.91	0.79	102.69
32	>25 and < 35 Years	Multiparous	1st Trimester	<= 4 members	65	170	22.49	normal Weight	5,001-10,000 SR	University	No	Urban	No	Yes	Iodized Salt	No	48.47	0.88	55.3	1.18	45.13
31	>25 and < 35 Years	Multiparous	1st Trimester	<= 4 members	50	154	21.08	normal Weight	3001-5,000 SR	University	No	Rural	No	No	Iodized Salt	No	47.84	0.58	81.91	0.79	41.79
21	>18 and < 25 Years	Primiparous	1st Trimester	<= 4 members	43	161	16.59	Underweight	< 3000 SR	University	No	Urban	No	Yes	Iodized Salt	No	40.68	0.57	71.91	0.76	34.92
24	>18 and < 25 Years	Multiparous	1st Trimester	> 4 members	55	154	23.19	normal Weight	3001-5,000 SR	Intermediate School	No	Urban	No	No	Iodized Salt	No	66.1	0.69	96.13	0.93	89.23
26	>25 and < 35 Years	Multiparous	1st Trimester	<= 4 members	62	157	25.15	Overweight	< 3000 SR	University	No	Urban	No	No	Iodized Salt	No	52.94	0.78	67.54	1.06	71.47
22	>18 and < 25 Years	Multiparous	1st Trimester	> 4 members	65	155	27.06	Overweight	3001-5,000 SR	Illiterate	No	Urban	No	Yes	Iodized Salt	No	74.54	0.83	89.78	1.12	100.63
24	>18 and < 25 Years	Multiparous	1st Trimester	> 4 members	123	162	46.87	Obese	3001-5,000 SR	Primary School	No	Urban	No	Yes	Non-iodized salt	No	45.43	1.22	37.29	1.64	41.33
35	> 35 Years	Multiparous	1st Trimester	> 4 members	65	160	25.39	Overweight	3001-5,000 SR	University	Yes	Urban	No	No	Iodized Salt	No	88.64	0.78	113.88	1.05	119.67
22	>18 and < 25 Years	Primiparous	1st Trimester	<= 4 members	89	168	31.53	Obese	< 3000 SR	Primary School	No	Urban	Yes	Yes	Iodized Salt	No	41.7	1.25	33.42	1.68	47.09
21	>18 and < 25 Years	Multiparous	1st Trimester	> 4 members	59	156	24.24	normal Weight	3001-5,000 SR	Intermediate School	No	Urban	No	Yes	Iodized Salt	No	67.7	0.77	87.71	1.04	91.39
24	>18 and < 25 Years	Primiparous	1st Trimester	<= 4 members	104	155	43.28	Obese	3001-5,000 SR	University	No	Urban	No	No	Iodized Salt	No	80.08	1.06	75.69	1.43	108.11
20	>18 and < 25 Years	Primiparous	1st Trimester	<= 4 members	50	159	19.77	normal Weight	3001-5,000 SR	University	No	Urban	No	No	Non-iodized salt	No	55.46	0.67	82.75	0.9	74.87
34	>25 and < 35 Years	Multiparous	1st Trimester	<= 4 members	80	156	32.87	Obese	3001-5,000 SR	University	Yes	Urban	No	No	Iodized Salt	No	71.44	0.89	80.26	1.2	96.44
35	> 35 Years	Multiparous	1st Trimester	<= 4 members	60	158	24.03	normal Weight	> 10,001	Primary School	No	Urban	No	No	Iodized Salt	No	81.95	0.71	116.08	0.95	110.63
28	>25 and < 35 Years	Multiparous	1st Trimester	<= 4 members	58	164	21.56	normal Weight	5,001-10,000 SR	Intermediate School	Yes	Urban	No	No	Iodized Salt	No	61.57	0.77	80.32	1.03	83.12
39	> 35 Years	Multiparous	1st Trimester	> 4 members	70	155	29.14	Overweight	< 3000 SR	University	No	Urban	No	No	Iodized Salt	No	72.33	0.76	95.48	1.02	97.65
27	>25 and < 35 Years	Primiparous	1st Trimester	<= 4 members	57	162	21.72	normal Weight	5,001-10,000 SR	University	No	Urban	No	No	Iodized Salt	No	68.62	0.75	91.92	1.01	92.64
31	>25 and < 35 Years	Multiparous	1st Trimester	<= 4 members	50	164	18.59	normal Weight	3001-5,000 SR	Intermediate School	No	Urban	No	Yes	Iodized Salt	No	68.33	0.63	108.08	0.85	92.24
27	>25 and < 35 Years	Primiparous	1st Trimester	<= 4 members	46	162	17.53	Underweight	5,001-10,000 SR	Intermediate School	No	Urban	No	No	Iodized Salt	No	80.96	0.59	138.11	0.79	109.29
29	>25 and < 35 Years	Primiparous	1st Trimester	<= 4 members	64	152	27.7	Overweight	5,001-10,000 SR	Primary School	No	Urban	No	No	Iodized Salt	No	64.08	0.74	86.02	1.01	86.51
30	>25 and < 35 Years	Multiparous	1st Trimester	<= 4 members	69	156	28.35	Overweight	3001-5,000 SR	University	Yes	Urban	No	Yes	Iodized Salt	No	41.61	0.82	50.44	1.11	40.18
28	>25 and < 35 Years	Multiparous	1st Trimester	<= 4 members	55	160	21.48	normal Weight	3001-5,000 SR	University	No	Urban	No	No	Iodized Salt	No	55.18	0.7	78.79	0.95	74.49
24	>18 and < 25 Years	Primiparous	1st Trimester	<= 4 members	52	164	19.33	normal Weight	3001-5,000 SR	University	No	Urban	No	No	Non-iodized salt	No	51.58	0.7	73.3	0.95	48.23
31	>25 and < 35 Years	Multiparous	1st Trimester	<= 4 members	70	156	28.76	Overweight	< 3000 SR	University	No	Urban	No	No	Don't know	No	40.79	0.83	49.3	1.12	43.37
20	>18 and < 25 Years	Primiparous	1st Trimester	<= 4 members	80	165	29.38	Overweight	3001-5,000 SR	University	No	Urban	No	No	Don't know	No	35.21	1.13	31.21	1.52	47.54
32	>25 and < 35 Years	Multiparous	1st Trimester	<= 4 members	65	160	25.39	Overweight	3001-5,000 SR	University	Yes	Urban	No	No	Iodized Salt	No	69.96	0.8	87.37	1.08	94.44
29	>25 and < 35 Years	Multiparous	1st Trimester	<= 4 members	60	167	21.51	normal Weight	5,001-10,000 SR	University	Yes	Urban	No	No	Don't know	No	39.77	0.81	49.26	1.09	43.49
32	>25 and < 35 Years	Primiparous	1st Trimester	<= 4 members	70	162	26.67	Overweight	3001-5,000 SR	University	No	Urban	No	No	Iodized Salt	No	71.41	0.88	81.55	1.18	96.41
37	> 35 Years	Multiparous	1st Trimester	> 4 members	75	158	30.04	Obese	3001-5,000 SR	University	Yes	Urban	No	No	Iodized Salt	No	88	0.85	103.9	1.14	118.8
26	>25 and < 35 Years	Multiparous	1st Trimester	<= 4 members	90	165	33.06	Obese	3001-5,000 SR	University	No	Urban	No	No	Iodized Salt	No	68.73	1.17	58.79	1.58	92.79
28	>25 and < 35 Years	Primiparous	1st Trimester	<= 4 members	55	158	22.03	normal Weight	3001-5,000 SR	University	Yes	Urban	No	No	Iodized Salt	No	53.34	0.69	77.49	0.93	72.01
23	>18 and < 25 Years	Multiparous	1st Trimester	<= 4 members	63	156	25.89	Overweight	3001-5,000 SR	Intermediate School	No	Urban	No	No	Iodized Salt	No	80.93	0.81	100.1	1.09	109.26
29	>25 and < 35 Years	Primiparous	1st Trimester	<= 4 members	54	156	22.19	normal Weight	3001-5,000 SR	Intermediate School	No	Urban	No	No	Non-iodized salt	No	50.99	0.66	77.57	0.89	68.84
30	>25 and < 35 Years	Multiparous	1st Trimester	<= 4 members	68	160	26.56	Overweight	< 3000 SR	University	No	Urban	No	Yes	Non-iodized salt	No	56.99	0.85	66.99	1.15	76.94
24	>18 and < 25 Years	Multiparous	1st Trimester	<= 4 members	55	150	24.44	normal Weight	3001-5,000 SR	University	No	Urban	No	Yes	Iodized Salt	No	65.6	0.66	99.2	0.89	88.56
27	>25 and < 35 Years	Multiparous	1st Trimester	<= 4 members	65	167	23.3	normal Weight	3001-5,000 SR	University	No	Urban	No	No	Iodized Salt	No	46.92	0.89	52.48	1.21	43.54
21	>18 and < 25 Years	Multiparous	1st Trimester	<= 4 members	51	156	20.95	normal Weight	3001-5,000 SR	University	No	Urban	No	No	Non-iodized salt	No	49.56	0.66	74.77	0.89	39.71
34	>25 and < 35 Years	Multiparous	1st Trimester	> 4 members	65	154	27.4	Overweight	3001-5,000 SR	University	Yes	Urban	No	Yes	Non-iodized salt	No	60.58	0.74	82.1	1	81.78
35	> 35 Years	Multiparous	1st Trimester	> 4 members	48	181	14.65	Underweight	5,001-10,000 SR	University	No	Urban	No	No	Iodized Salt	No	59.25	0.65	91.72	0.87	79.99
36	> 35 Years	Multiparous	1st Trimester	> 4 members	67	160	26.17	Overweight	3001-5,000 SR	University	No	Urban	No	No	Non-iodized salt	No	58.27	0.79	73.44	1.07	78.66
27	>25 and < 35 Years	Multiparous	1st Trimester	<= 4 members	62	145	29.48	Overweight	< 3000 SR	Intermediate School	No	Urban	No	No	Iodized Salt	No	63.03	0.68	92.97	0.92	85.09
42	>18 and < 25 Years	Multiparous	1st Trimester	> 4 members	85	161	32.79	Obese	3001-5,000 SR	University	No	Urban	No	No	Iodized Salt	No	80.14	0.92	87.35	1.24	108.19
20	>18 and < 25 Years	Primiparous	1st Trimester	<= 4 members	70	164	26.02	Overweight	5,001-10,000 SR	Intermediate School	No	Urban	No	No	Don't know	No	43.21	0.99	43.52	1.34	38.81
19	>18 and < 25 Years	Multiparous	1st Trimester	<= 4 members	65	180	20.06	normal Weight	3001-5,000 SR	Intermediate School	No	Urban	No	No	Iodized Salt	No	95.88	1.06	90.47	1.43	129.44
37	> 35 Years	Multiparous	1st Trimester	> 4 members	108	169	37.81	Obese	< 3000 SR	University	Yes	Urban	No	No	Iodized Salt	No	67.46	1.23	54.64	1.67	91.07
41	> 35 Years	Multiparous	1st Trimester	> 4 members	76	155	31.63	Obese	> 10,001	University	Yes	Urban	No	Yes	Non-iodized salt	No	52.27	0.79	66.04	1.07	70.56
30	>25 and < 35 Years	Multiparous	1st Trimester	<= 4 members	67	165	24.6	normal Weight	3001-5,000 SR	Intermediate School	No	Urban	No	Yes	Iodized Salt	No	94.4	0.88	107.12	1.19	127.44
30	>25 and < 35 Years	Multiparous	1st Trimester	> 4 members	71	163	26.72	Overweight	5,001-10,000 SR	University	Yes	Urban	No	Yes	Non-iodized salt	No	54.71	0.91	59.93	1.23	73.86
43	> 35 Years	Multiparous	1st Trimester	> 4 members	60	180	18.52	normal Weight	5,001-10,000 SR	University	Yes	Urban	No	No	Iodized Salt	No	82.59	0.78	106.46	1.05	111.5
28	>25 and < 35 Years	Multiparous	1st Trimester	> 4 members	71	166	25.76	Overweight	3001-5,000 SR	Intermediate School	No	Urban	No	Yes	Non-iodized salt	No	85.67	0.96	89.44	1.29	115.66
23	>18 and < 25 Years	Primiparous	1st Trimester	<= 4 members	67	168	23.73	normal Weight	5,001-10,000 SR	University	Yes	Urban	No	No	Non-iodized salt	No	47.59	0.96	49.41	1.3	34.95
22	>18 and < 25 Years	Primiparous	1st Trimester	<= 4 members	70	174	23.12	normal Weight	3001-5,000 SR	Primary School	No	Urban	No	Yes	Non-iodized salt	No	90.8	1.07	84.94	1.44	122.58
29	>25 and < 35 Years	Multiparous	1st Trimester	<= 4 members	66	158	26.43	Overweight	5,001-10,000 SR	University	No	Urban	No	No	Non-iodized salt	No	46.41	0.82	56.73	1.1	62.65
22	>18 and < 25 Years	Multiparous	1st Trimester	<= 4 members	52	155	21.64	normal Weight	3001-5,000 SR	Primary School	No	Urban	No	Yes	Iodized Salt	No	80.09	0.67	120.35	0.9	108.12
24	>18 and < 25 Years	Multiparous	1st Trimester	> 4 members	75	145	35.67	Obese	3001-5,000 SR	University	No	Urban	No	No	Non-iodized salt	No	39.05	0.79	49.33	1.07	42.72
23	>18 and < 25 Years	Multiparous	1st Trimester	<= 4 members	70	162	26.67	Overweight	< 3000 SR	University	No	Urban	No	No	Iodized Salt	No	98.6	0.95	103.93	1.28	133.11
34	>25 and < 35 Years	Multiparous	1st Trimester	> 4 members	90	160	35.15	Obese	3001-5,000 SR	University	No	Urban	No	Yes	Non-iodized salt	No	38.12	1.01	37.62	1.37	41.46
23	>18 and < 25 Years	Multiparous	1st Trimester	<= 4 members	60	168	21.25	normal Weight	5,001-10,000 SR	University	No	Urban	No	Yes	Iodized Salt	No	73.39	0.86	85.54	1.16	99.08
21	>18 and < 25 Years	Multiparous	1st Trimester	<= 4 members	57	161	21.98	normal Weight	< 3000 SR	University	Yes	Urban	No	No	Iodized Salt	No	99.06	0.78	127.05	1.05	133.73
22	>18 and < 25 Years	Multiparous	1st Trimester	> 4 members	66	162	25.15	normal Weight	3001-5,000 SR	Primary School	Yes	Urban	No	No	Iodized Salt	No	77.18	0.91	85.25	1.22	104.19
26	>25 and < 35 Years	Multiparous	1st Trimester	<= 4 members	79	158	31.65	Obese	3001-5,000 SR	University	No	Urban	No	Yes	Non-iodized salt	No	46.56	0.97	47.77	1.32	62.86
38	> 35 Years	Multiparous	1st Trimester	> 4 members	61	154	25.72	Overweight	5,001-10,000 SR	University	No	Urban	No	No	Non-iodized salt	No	42.13	0.67	62.91	0.9	45.88
23	>18 and < 25 Years	Multiparous	1st Trimester	<= 4 members	45	151	19.73	normal Weight	5,001-10,000 SR	University	No	Urban	No	Yes	Iodized Salt	No	61.23	0.54	112.53	0.73	82.66
32	>25 and < 35 Years	Multiparous	1st Trimester	<= 4 members	65	170	22.49	normal Weight	5,001-10,000 SR	University	No	Urban	No	Yes	Iodized Salt	No	38.7	0.88	44.16	1.18	43.25
31	>25 and < 35 Years	Multiparous	1st Trimester	<= 4 members	50	154	21.08	normal Weight	3001-5,000 SR	University	No	Rural	No	No	Iodized Salt	No	45.4	0.58	77.72	0.79	61.29
21	>18 and < 25 Years	Primiparous	1st Trimester	<= 4 members	43	161	16.59	Underweight	< 3000 SR	University	No	Urban	No	Yes	Iodized Salt	No	36.09	0.57	63.79	0.76	48.72
21	>18 and < 25 Years	Multiparous	1st Trimester	> 4 members	55	154	23.19	normal Weight	3001-5,000 SR	Intermediate School	No	Urban	No	No	Iodized Salt	No	61.58	0.71	87.3	0.95	83.13
26	>25 and < 35 Years	Multiparous	1st Trimester	<= 4 members	61	156	25.07	Overweight	< 3000 SR	University	No	Urban	No	No	Iodized Salt	No	42.19	0.76	55.24	1.03	47.06
22	>18 and < 25 Years	Multiparous	1st Trimester	> 4 members	65	155	27.06	Overweight	3001-5,000 SR	Illiterate	No	Urban	No	Yes	Iodized Salt	No	73.8	0.83	88.89	1.12	99.63
24	>18 and < 25 Years	Multiparous	1st Trimester	> 4 members	116	156	47.67	Obese	3001-5,000 SR	Primary School	No	Urban	No	Yes	Non-iodized salt	No	37.93	1.06	35.78	1.43	42.77
35	> 35 Years	Multiparous	1st Trimester	> 4 members	65	160	25.39	Overweight	3001-5,000 SR	University	Yes	Urban	No	No	Iodized Salt	No	91.38	0.78	117.39	1.05	123.36
22	>18 and < 25 Years	Primiparous	1st Trimester	<= 4 members	89	168	31.53	Obese	< 3000 SR	Primary School	No	Urban	Yes	Yes	Iodized Salt	No	50.56	1.25	40.52	1.68	68.26
21	>18 and < 25 Years	Multiparous	1st Trimester	> 4 members	59	156	24.24	normal Weight	3001-5,000 SR	Intermediate School	No	Urban	No	Yes	Iodized Salt	No	58.61	0.77	75.93	1.04	79.12
23	>18 and < 25 Years	Primiparous	1st Trimester	<= 4 members	99	150	44	Obese	3001-5,000 SR	University	No	Urban	No	No	Iodized Salt	No	94.46	0.95	99.36	1.28	127.52
22	>18 and < 25 Years	Primiparous	1st Trimester	<= 4 members	48	159	18.99	normal Weight	3001-5,000 SR	University	No	Urban	No	No	Non-iodized salt	No	56.22	0.63	89.37	0.85	75.9
34	>25 and < 35 Years	Multiparous	1st Trimester	<= 4 members	80	156	32.87	Obese	3001-5,000 SR	University	Yes	Urban	No	No	Iodized Salt	No	65.88	0.89	74.02	1.2	88.94
35	> 35 Years	Multiparous	1st Trimester	<= 4 members	60	158	24.03	normal Weight	> 10,001	Primary School	No	Urban	No	No	Iodized Salt	No	67.22	0.71	95.22	0.95	90.75
28	>25 and < 35 Years	Multiparous	1st Trimester	<= 4 members	58	164	21.56	normal Weight	5,001-10,000 SR	Intermediate School	Yes	Urban	No	No	Iodized Salt	No	69.44	0.77	90.58	1.03	93.74
39	> 35 Years	Multiparous	1st Trimester	> 4 members	70	155	29.14	Overweight	< 3000 SR	University	No	Urban	No	No	Iodized Salt	No	79.1	0.76	104.4	1.02	106.78
27	>25 and < 35 Years	Primiparous	1st Trimester	<= 4 members	57	162	21.72	normal Weight	5,001-10,000 SR	University	No	Urban	No	No	Iodized Salt	No	66.18	0.75	88.65	1.01	89.34
31	>25 and < 35 Years	Multiparous	1st Trimester	<= 4 members	50	164	18.59	normal Weight	3001-5,000 SR	Intermediate School	No	Urban	No	Yes	Iodized Salt	No	64.66	0.63	102.28	0.85	87.29
27	>25 and < 35 Years	Primiparous	1st Trimester	<= 4 members	46	162	17.53	Underweight	5,001-10,000 SR	Intermediate School	No	Urban	No	No	Iodized Salt	No	79.39	0.59	135.43	0.79	107.17
29	>25 and < 35 Years	Primiparous	1st Trimester	<= 4 members	64	152	27.7	Overweight	5,001-10,000 SR	Primary School	No	Urban	No	No	Iodized Salt	No	64.08	0.74	86.02	1.01	86.51
30	>25 and < 35 Years	Multiparous	1st Trimester	<= 4 members	69	156	28.35	Overweight	3001-5,000 SR	University	Yes	Urban	No	Yes	Iodized Salt	No	32.82	0.82	39.79	1.11	44.31
28	>25 and < 35 Years	Multiparous	1st Trimester	<= 4 members	55	160	21.48	normal Weight	3001-5,000 SR	University	No	Urban	No	No	Iodized Salt	No	43.24	0.7	61.75	0.95	48.36
24	>18 and < 25 Years	Primiparous	1st Trimester	<= 4 members	51	164	18.96	normal Weight	3001-5,000 SR	University	No	Urban	No	No	Non-iodized salt	No	58.53	0.69	85.03	0.93	79.01
33	>25 and < 35 Years	Multiparous	1st Trimester	<= 4 members	74	162	28.19	Overweight	< 3000 SR	University	No	Urban	No	No	Don't know	No	39.83	0.91	43.69	1.23	42.87
20	>18 and < 25 Years	Primiparous	1st Trimester	<= 4 members	80	165	29.38	Overweight	3001-5,000 SR	University	No	Urban	No	No	Don't know	No	48.59	1.13	43.06	1.52	65.59
32	>25 and < 35 Years	Multiparous	1st Trimester	<= 4 members	65	160	25.39	Overweight	3001-5,000 SR	University	Yes	Urban	No	No	Iodized Salt	No	66.58	0.8	83.15	1.08	89.88
29	>25 and < 35 Years	Multiparous	1st Trimester	<= 4 members	60	165	22.04	normal Weight	5,001-10,000 SR	University	Yes	Urban	No	No	Don't know	No	49.13	0.79	61.87	1.07	66.33
32	>25 and < 35 Years	Primiparous	1st Trimester	<= 4 members	70	160	27.34	Overweight	3001-5,000 SR	University	No	Urban	No	No	Iodized Salt	No	72.23	0.86	84.23	1.16	97.51
37	> 35 Years	Multiparous	1st Trimester	> 4 members	75	157	30.43	Obese	3001-5,000 SR	University	Yes	Urban	No	No	Iodized Salt	No	79.67	0.84	95.25	1.13	107.56
28	>25 and < 35 Years	Multiparous	1st Trimester	<= 4 members	90	163	33.87	Obese	3001-5,000 SR	University	No	Urban	No	No	Iodized Salt	No	70.59	1.12	63.15	1.51	95.3
29	>25 and < 35 Years	Primiparous	1st Trimester	<= 4 members	55	158	22.03	normal Weight	3001-5,000 SR	University	Yes	Urban	No	No	Iodized Salt	No	67.16	0.68	98.45	0.92	90.67
23	>18 and < 25 Years	Multiparous	1st Trimester	<= 4 members	62	157	25.15	Overweight	3001-5,000 SR	Intermediate School	No	Urban	No	No	Iodized Salt	No	72.46	0.8	90.06	1.09	97.82
27	>25 and < 35 Years	Primiparous	1st Trimester	<= 4 members	56	156	23.01	normal Weight	3001-5,000 SR	Intermediate School	No	Urban	No	No	Non-iodized salt	No	60.81	0.7	87.49	0.94	82.1
30	>25 and < 35 Years	Multiparous	1st Trimester	<= 4 members	68	160	26.56	Overweight	< 3000 SR	University	No	Urban	No	Yes	Non-iodized salt	No	48.38	0.85	56.86	1.15	65.31
24	>18 and < 25 Years	Multiparous	1st Trimester	<= 4 members	53	150	23.56	normal Weight	3001-5,000 SR	University	No	Urban	No	Yes	Iodized Salt	No	55.23	0.64	86.7	0.86	74.56
27	>25 and < 35 Years	Multiparous	1st Trimester	<= 4 members	64	164	23.8	normal Weight	3001-5,000 SR	University	No	Urban	No	No	Iodized Salt	No	43.03	0.86	50.22	1.16	47.65
22	>18 and < 25 Years	Multiparous	1st Trimester	<= 4 members	49	153	20.93	normal Weight	3001-5,000 SR	University	No	Urban	No	No	Non-iodized salt	No	76.98	0.61	125.52	0.83	103.92
33	>25 and < 35 Years	Multiparous	1st Trimester	> 4 members	65	155	27.06	Overweight	3001-5,000 SR	University	Yes	Urban	No	Yes	Non-iodized salt	No	69.7	0.75	92.57	1.02	94.09
35	> 35 Years	Multiparous	1st Trimester	> 4 members	48	181	14.65	Underweight	5,001-10,000 SR	University	No	Urban	No	No	Iodized Salt	No	54.47	0.65	84.32	0.87	73.54
36	> 35 Years	Multiparous	1st Trimester	> 4 members	65	158	26.04	Overweight	3001-5,000 SR	University	No	Urban	No	No	Non-iodized salt	No	62.43	0.76	82.63	1.02	84.28
28	>25 and < 35 Years	Multiparous	1st Trimester	<= 4 members	61	145	29.01	Overweight	< 3000 SR	Intermediate School	No	Urban	No	No	Iodized Salt	No	50.53	0.66	76.22	0.9	68.22
40	>18 and < 25 Years	Multiparous	1st Trimester	> 4 members	85	160	33.2	Obese	3001-5,000 SR	University	No	Urban	No	No	Iodized Salt	No	70.89	0.92	76.76	1.25	95.7
21	>18 and < 25 Years	Primiparous	1st Trimester	<= 4 members	70	160	27.34	Overweight	5,001-10,000 SR	Intermediate School	No	Urban	No	No	Don't know	No	51.5	0.94	54.51	1.28	69.53
20	>18 and < 25 Years	Multiparous	1st Trimester	<= 4 members	65	180	20.06	normal Weight	3001-5,000 SR	Intermediate School	No	Urban	No	No	Iodized Salt	No	89.51	1.05	85.16	1.42	120.84
37	> 35 Years	Multiparous	1st Trimester	> 4 members	113	172	38.19	Obese	< 3000 SR	University	Yes	Urban	No	No	Iodized Salt	No	78.4	1.32	59.47	1.78	105.84
40	> 35 Years	Multiparous	1st Trimester	> 4 members	76	155	31.63	Obese	> 10,001	University	Yes	Urban	No	Yes	Non-iodized salt	No	56.45	0.8	70.61	1.08	76.21
30	>25 and < 35 Years	Multiparous	1st Trimester	<= 4 members	68	165	24.98	normal Weight	3001-5,000 SR	Intermediate School	No	Urban	No	Yes	Iodized Salt	No	93.06	0.89	104.11	1.21	125.63
31	>25 and < 35 Years	Multiparous	1st Trimester	> 4 members	70	165	25.71	Overweight	5,001-10,000 SR	University	Yes	Urban	No	Yes	Non-iodized salt	No	58.84	0.91	64.61	1.23	79.44
40	> 35 Years	Multiparous	1st Trimester	> 4 members	60	180	18.52	normal Weight	5,001-10,000 SR	University	Yes	Urban	No	No	Iodized Salt	No	93.13	0.8	116.44	1.08	125.72
28	>25 and < 35 Years	Multiparous	1st Trimester	> 4 members	68	164	25.28	Overweight	3001-5,000 SR	Intermediate School	No	Urban	No	Yes	Non-iodized salt	No	90.14	0.9	99.98	1.22	121.69
23	>18 and < 25 Years	Primiparous	1st Trimester	<= 4 members	63	162	24.01	normal Weight	5,001-10,000 SR	University	Yes	Urban	No	No	Non-iodized salt	No	106.29	0.86	123.97	1.16	143.49
21	>18 and < 25 Years	Primiparous	1st Trimester	<= 4 members	70	173	23.39	normal Weight	3001-5,000 SR	Primary School	No	Urban	No	Yes	Non-iodized salt	No	73.8	1.07	69.03	1.44	99.63
29	>25 and < 35 Years	Multiparous	1st Trimester	<= 4 members	64	155	26.64	Overweight	5,001-10,000 SR	University	No	Urban	No	No	Non-iodized salt	No	48.65	0.77	63.17	1.04	65.68
22	>18 and < 25 Years	Multiparous	1st Trimester	<= 4 members	55	158	22.03	normal Weight	3001-5,000 SR	Primary School	No	Urban	No	Yes	Iodized Salt	No	57.44	0.73	79.21	0.98	77.55
24	>18 and < 25 Years	Multiparous	1st Trimester	> 4 members	75	145	35.67	Obese	3001-5,000 SR	University	No	Urban	No	No	Non-iodized salt	No	37.38	0.79	47.21	1.07	40.46
25	>18 and < 25 Years	Multiparous	1st Trimester	<= 4 members	65	157	26.37	Overweight	< 3000 SR	University	No	Urban	No	No	Iodized Salt	No	45.1	0.83	54.55	1.12	60.89
33	>25 and < 35 Years	Multiparous	1st Trimester	> 4 members	84	154	35.42	Obese	3001-5,000 SR	University	No	Urban	No	Yes	Non-iodized salt	No	42.19	0.9	46.98	1.21	40.8
23	>18 and < 25 Years	Multiparous	1st Trimester	<= 4 members	55	160	21.48	normal Weight	5,001-10,000 SR	University	No	Urban	No	Yes	Iodized Salt	No	71.93	0.73	98.33	0.99	97.11
21	>18 and < 25 Years	Multiparous	1st Trimester	<= 4 members	55	158	22.03	normal Weight	< 3000 SR	University	Yes	Urban	No	No	Iodized Salt	No	90.99	0.73	124.4	0.99	122.83
19	>18 and < 25 Years	Multiparous	1st Trimester	> 4 members	55	149	24.77	normal Weight	3001-5,000 SR	Primary School	Yes	Urban	No	No	Iodized Salt	No	77.71	0.68	113.83	0.92	104.91
26	>25 and < 35 Years	Multiparous	1st Trimester	<= 4 members	79	158	31.65	Obese	3001-5,000 SR	University	No	Urban	No	Yes	Non-iodized salt	No	88.13	0.97	90.41	1.32	118.97
38	> 35 Years	Multiparous	1st Trimester	> 4 members	61	154	25.72	Overweight	5,001-10,000 SR	University	No	Urban	No	No	Non-iodized salt	No	35.9	0.67	53.6	0.9	48.46
23	>18 and < 25 Years	Multiparous	1st Trimester	<= 4 members	47	154	19.82	normal Weight	5,001-10,000 SR	University	No	Urban	No	Yes	Iodized Salt	No	59.77	0.59	102.08	0.79	80.69
34	>25 and < 35 Years	Multiparous	1st Trimester	<= 4 members	65	170	22.49	normal Weight	5,001-10,000 SR	University	No	Urban	No	Yes	Iodized Salt	No	48.16	0.86	55.99	1.16	65.02
31	>25 and < 35 Years	Multiparous	1st Trimester	<= 4 members	50	154	21.08	normal Weight	3001-5,000 SR	University	No	Rural	No	No	Iodized Salt	No	45.4	0.58	77.72	0.79	61.29
24	>18 and < 25 Years	Primiparous	1st Trimester	<= 4 members	43	161	16.59	Underweight	< 3000 SR	University	No	Urban	No	Yes	Iodized Salt	No	42.67	0.55	77.38	0.74	47.61
22	>18 and < 25 Years	Multiparous	1st Trimester	> 4 members	55	154	23.19	normal Weight	3001-5,000 SR	Intermediate School	No	Urban	No	No	Iodized Salt	No	64.61	0.7	92.38	0.94	87.23
26	>25 and < 35 Years	Multiparous	1st Trimester	<= 4 members	61	156	25.07	Overweight	< 3000 SR	University	No	Urban	No	No	Iodized Salt	No	43.41	0.76	56.84	1.03	41.76
22	>18 and < 25 Years	Multiparous	1st Trimester	> 4 members	66	154	27.82	Overweight	3001-5,000 SR	Illiterate	No	Urban	No	Yes	Iodized Salt	No	73.8	0.83	88.65	1.12	99.63
24	>18 and < 25 Years	Multiparous	1st Trimester	> 4 members	116	156	47.67	Obese	3001-5,000 SR	Primary School	No	Urban	No	Yes	Non-iodized salt	No	43.76	1.06	41.27	1.43	39.92
35	> 35 Years	Multiparous	1st Trimester	> 4 members	65	160	25.39	Overweight	3001-5,000 SR	University	Yes	Urban	No	No	Iodized Salt	No	91.38	0.78	117.39	1.05	123.36
22	>18 and < 25 Years	Primiparous	1st Trimester	<= 4 members	89	168	31.53	Obese	< 3000 SR	Primary School	No	Urban	Yes	Yes	Iodized Salt	No	78.57	1.25	62.97	1.68	106.07
21	>18 and < 25 Years	Multiparous	1st Trimester	> 4 members	59	156	24.24	normal Weight	3001-5,000 SR	Intermediate School	No	Urban	No	Yes	Iodized Salt	No	50.46	0.77	65.37	1.04	68.12
23	>18 and < 25 Years	Primiparous	1st Trimester	<= 4 members	95	153	40.58	Obese	3001-5,000 SR	University	No	Urban	No	No	Iodized Salt	No	85.73	1.01	84.71	1.37	115.74
22	>18 and < 25 Years	Primiparous	1st Trimester	<= 4 members	48	159	18.99	normal Weight	3001-5,000 SR	University	No	Urban	No	No	Non-iodized salt	No	52.33	0.63	83.18	0.85	70.64
34	>25 and < 35 Years	Multiparous	1st Trimester	<= 4 members	80	156	32.87	Obese	3001-5,000 SR	University	Yes	Urban	No	No	Iodized Salt	No	67.92	0.89	76.31	1.2	91.69
35	> 35 Years	Multiparous	1st Trimester	<= 4 members	65	166	23.58	normal Weight	> 10,001	Primary School	No	Urban	No	No	Iodized Salt	No	73.22	0.82	88.91	1.11	98.85
28	>25 and < 35 Years	Multiparous	1st Trimester	<= 4 members	58	164	21.56	normal Weight	5,001-10,000 SR	Intermediate School	Yes	Urban	No	No	Iodized Salt	No	69.84	0.77	91.11	1.03	94.29
39	> 35 Years	Multiparous	1st Trimester	> 4 members	70	155	29.14	Overweight	< 3000 SR	University	No	Urban	No	No	Iodized Salt	No	79.1	0.76	104.4	1.02	106.78
27	>25 and < 35 Years	Primiparous	1st Trimester	<= 4 members	57	162	21.72	normal Weight	5,001-10,000 SR	University	No	Urban	No	No	Iodized Salt	No	66.59	0.75	89.19	1.01	89.89
31	>25 and < 35 Years	Multiparous	1st Trimester	<= 4 members	50	164	18.59	normal Weight	3001-5,000 SR	Intermediate School	No	Urban	No	Yes	Iodized Salt	No	65.6	0.63	103.77	0.85	88.56
27	>25 and < 35 Years	Primiparous	1st Trimester	<= 4 members	46	162	17.53	Underweight	5,001-10,000 SR	Intermediate School	No	Urban	No	No	Iodized Salt	No	80.2	0.59	136.82	0.79	108.27
29	>25 and < 35 Years	Primiparous	1st Trimester	<= 4 members	64	152	27.7	Overweight	5,001-10,000 SR	Primary School	No	Urban	No	No	Iodized Salt	No	68.85	0.74	92.43	1.01	92.95
30	>25 and < 35 Years	Multiparous	1st Trimester	<= 4 members	69	156	28.35	Overweight	3001-5,000 SR	University	Yes	Urban	No	Yes	Iodized Salt	No	37.6	0.82	45.58	1.11	38.56
28	>25 and < 35 Years	Multiparous	1st Trimester	<= 4 members	55	160	21.48	normal Weight	3001-5,000 SR	University	No	Urban	No	No	Iodized Salt	No	38.88	0.7	55.52	0.95	39.89
24	>18 and < 25 Years	Primiparous	1st Trimester	<= 4 members	48	159	18.99	normal Weight	3001-5,000 SR	University	No	Urban	No	No	Non-iodized salt	No	37.61	0.62	60.82	0.83	41.18
30	>25 and < 35 Years	Multiparous	1st Trimester	<= 4 members	69	156	28.35	Overweight	< 3000 SR	University	No	Urban	No	No	Don't know	No	38.64	0.82	46.84	1.11	42.37
20	>18 and < 25 Years	Primiparous	1st Trimester	<= 4 members	80	165	29.38	Overweight	3001-5,000 SR	University	No	Urban	No	No	Don't know	No	70.26	1.13	62.27	1.52	94.85
32	>25 and < 35 Years	Multiparous	1st Trimester	<= 4 members	65	160	25.39	Overweight	3001-5,000 SR	University	Yes	Urban	No	No	Iodized Salt	No	67.22	0.8	83.96	1.08	90.75
29	>25 and < 35 Years	Multiparous	1st Trimester	<= 4 members	60	165	22.04	normal Weight	5,001-10,000 SR	University	Yes	Urban	No	No	Don't know	No	70.59	0.79	88.88	1.07	95.29
32	>25 and < 35 Years	Primiparous	1st Trimester	<= 4 members	70	160	27.34	Overweight	3001-5,000 SR	University	No	Urban	No	No	Iodized Salt	No	71.82	0.86	83.76	1.16	96.96
37	> 35 Years	Multiparous	1st Trimester	> 4 members	75	157	30.43	Obese	3001-5,000 SR	University	Yes	Urban	No	No	Iodized Salt	No	91.9	0.84	109.86	1.13	124.06
28	>25 and < 35 Years	Multiparous	1st Trimester	<= 4 members	90	163	33.87	Obese	3001-5,000 SR	University	No	Urban	No	No	Iodized Salt	No	68.87	1.12	61.61	1.51	92.98
29	>25 and < 35 Years	Primiparous	1st Trimester	<= 4 members	55	158	22.03	normal Weight	3001-5,000 SR	University	Yes	Urban	No	No	Iodized Salt	No	59.07	0.68	86.59	0.92	79.75
23	>18 and < 25 Years	Multiparous	1st Trimester	<= 4 members	62	157	25.15	Overweight	3001-5,000 SR	Intermediate School	No	Urban	No	No	Iodized Salt	No	71.64	0.8	89.05	1.09	96.72
27	>25 and < 35 Years	Primiparous	1st Trimester	<= 4 members	56	156	23.01	normal Weight	3001-5,000 SR	Intermediate School	No	Urban	No	No	Non-iodized salt	No	41.59	0.7	59.82	0.94	47.64
30	>25 and < 35 Years	Multiparous	1st Trimester	<= 4 members	68	160	26.56	Overweight	< 3000 SR	University	No	Urban	No	Yes	Non-iodized salt	No	32.83	0.85	38.59	1.15	44.32
24	>18 and < 25 Years	Multiparous	1st Trimester	<= 4 members	55	150	24.44	normal Weight	3001-5,000 SR	University	No	Urban	No	Yes	Iodized Salt	No	59.3	0.66	89.68	0.89	80.06
27	>25 and < 35 Years	Multiparous	1st Trimester	<= 4 members	64	164	23.8	normal Weight	3001-5,000 SR	University	No	Urban	No	No	Iodized Salt	No	49.93	0.86	58.28	1.16	67.41
22	>18 and < 25 Years	Multiparous	1st Trimester	<= 4 members	49	153	20.93	normal Weight	3001-5,000 SR	University	No	Urban	No	No	Non-iodized salt	No	44.04	0.61	71.8	0.83	37.45
33	>25 and < 35 Years	Multiparous	1st Trimester	> 4 members	65	155	27.06	Overweight	3001-5,000 SR	University	Yes	Urban	No	Yes	Non-iodized salt	No	60.53	0.75	80.39	1.02	81.71
35	> 35 Years	Multiparous	1st Trimester	> 4 members	40	178	12.62	Underweight	5,001-10,000 SR	University	No	Urban	No	No	Iodized Salt	No	97.19	0.5	192.63	0.68	131.21
36	> 35 Years	Multiparous	1st Trimester	> 4 members	65	158	26.04	Overweight	3001-5,000 SR	University	No	Urban	No	No	Non-iodized salt	No	55.5	0.76	73.46	1.02	74.93
28	>25 and < 35 Years	Multiparous	1st Trimester	<= 4 members	61	145	29.01	Overweight	< 3000 SR	Intermediate School	No	Urban	No	No	Iodized Salt	No	68.56	0.66	103.4	0.9	92.55
40	>18 and < 25 Years	Multiparous	1st Trimester	> 4 members	85	160	33.2	Obese	3001-5,000 SR	University	No	Urban	No	No	Iodized Salt	No	61.75	0.92	66.86	1.25	83.36
21	>18 and < 25 Years	Primiparous	1st Trimester	<= 4 members	70	160	27.34	Overweight	5,001-10,000 SR	Intermediate School	No	Urban	No	No	Don't know	No	48.6	0.94	51.44	1.28	65.61
20	>18 and < 25 Years	Multiparous	1st Trimester	<= 4 members	65	180	20.06	normal Weight	3001-5,000 SR	Intermediate School	No	Urban	No	No	Iodized Salt	No	90.1	1.05	85.72	1.42	121.63
37	> 35 Years	Multiparous	1st Trimester	> 4 members	106	166	38.47	Obese	< 3000 SR	University	Yes	Urban	No	No	Iodized Salt	No	57.27	1.17	49.08	1.58	77.31
40	> 35 Years	Multiparous	1st Trimester	> 4 members	76	155	31.63	Obese	> 10,001	University	Yes	Urban	No	Yes	Non-iodized salt	No	58.58	0.8	73.27	1.08	79.08
30	>25 and < 35 Years	Multiparous	1st Trimester	<= 4 members	68	165	24.98	normal Weight	3001-5,000 SR	Intermediate School	No	Urban	No	Yes	Iodized Salt	No	95.68	0.89	107.04	1.21	129.17
30	>25 and < 35 Years	Multiparous	1st Trimester	> 4 members	70	165	25.71	Overweight	5,001-10,000 SR	University	Yes	Urban	No	Yes	Non-iodized salt	No	61.05	0.92	66.42	1.24	82.42
40	> 35 Years	Multiparous	1st Trimester	> 4 members	60	180	18.52	normal Weight	5,001-10,000 SR	University	Yes	Urban	No	No	Iodized Salt	No	82.12	0.8	102.68	1.08	110.86
28	>25 and < 35 Years	Multiparous	1st Trimester	> 4 members	70	167	25.1	Overweight	3001-5,000 SR	Intermediate School	No	Urban	No	Yes	Non-iodized salt	No	93.81	0.95	98.35	1.29	126.65
23	>18 and < 25 Years	Primiparous	1st Trimester	<= 4 members	66	166	23.95	normal Weight	5,001-10,000 SR	University	Yes	Urban	No	No	Non-iodized salt	No	68.44	0.93	73.45	1.26	92.4
21	>18 and < 25 Years	Primiparous	1st Trimester	<= 4 members	70	173	23.39	normal Weight	3001-5,000 SR	Primary School	No	Urban	No	Yes	Non-iodized salt	No	40.5	1.07	37.89	1.44	54.68
30	>25 and < 35 Years	Multiparous	2nd Trimester	> 4 members	73	165	26.81	Overweight	5,001-10,000 SR	Intermediate School	No	Urban	No	Yes	Iodized Salt	No	264.98	0.96	277.26	1.29	357.72
30	>25 and < 35 Years	Multiparous	2nd Trimester	> 4 members	73	165	26.81	Overweight	5,001-10,000 SR	Intermediate School	No	Urban	No	Yes	Iodized Salt	No	207.19	0.96	216.79	1.29	279.71
22	>25 and < 35 Years	Multiparous	2nd Trimester	<= 4 members	78	166	28.3	Overweight	3001-5,000 SR	University	No	Urban	No	No	Iodized Salt	Yes	193.94	1.1	176.56	1.48	261.82
25	>25 and < 35 Years	Multiparous	2nd Trimester	<= 4 members	82	170	28.37	Overweight	3001-5,000 SR	University	No	Urban	No	No	Iodized Salt	Yes	197.47	1.17	169.37	1.57	266.58
29	>25 and < 35 Years	Multiparous	2nd Trimester	<= 4 members	88	172	29.74	Overweight	3001-5,000 SR	Intermediate School	No	Urban	No	No	Iodized Salt	Yes	193.57	1.22	158.79	1.65	261.32
26	>25 and < 35 Years	Multiparous	2nd Trimester	<= 4 members	79	165	29.02	Overweight	> 10,001	Intermediate School	No	Urban	Yes	No	Iodized Salt	Yes	195.19	1.06	184.02	1.43	263.51
31	>25 and < 35 Years	Multiparous	2nd Trimester	<= 4 members	89	165	32.69	Obese	5,001-10,000 SR	Intermediate School	No	Urban	No	No	Iodized Salt	Yes	190.77	1.11	171.93	1.5	257.54
34	>25 and < 35 Years	Multiparous	2nd Trimester	<= 4 members	76	152	32.89	Obese	5,001-10,000 SR	Intermediate School	No	Urban	No	No	Iodized Salt	Yes	188.04	0.81	231.26	1.1	253.86
25	>18 and < 25 Years	Primiparous	2nd Trimester	<= 4 members	105	161	40.5	Obese	< 3000 SR	University	Yes	Urban	No	No	Iodized Salt	No	140.09	1.19	117.85	1.6	189.12
35	> 35 Years	Multiparous	2nd Trimester	> 4 members	66	153	28.19	Overweight	5,001-10,000 SR	University	Yes	Urban	No	No	Don't know	No	123.81	0.73	169.09	0.99	167.15
25	>18 and < 25 Years	Multiparous	2nd Trimester	> 4 members	55	156	22.6	normal Weight	5,001-10,000 SR	Intermediate School	No	Urban	No	No	Iodized Salt	No	131.81	0.69	189.84	0.94	177.94
30	>25 and < 35 Years	Multiparous	2nd Trimester	> 4 members	63	160	24.6	normal Weight	3001-5,000 SR	University	Yes	Urban	No	No	Iodized Salt	No	152.23	0.79	192.38	1.07	205.51
25	>18 and < 25 Years	Primiparous	2nd Trimester	<= 4 members	54	155	22.48	normal Weight	3001-5,000 SR	University	No	Urban	No	No	Iodized Salt	No	132.7	0.67	196.61	0.91	179.14
25	>18 and < 25 Years	Primiparous	2nd Trimester	<= 4 members	100	157	40.57	Obese	< 3000 SR	University	Yes	Urban	No	No	Iodized Salt	No	139.68	1.09	128.31	1.47	188.57
35	> 35 Years	Multiparous	2nd Trimester	> 4 members	66	153	28.19	Overweight	5,001-10,000 SR	University	Yes	Urban	No	No	Don't know	No	127.93	0.73	174.72	0.99	172.71
25	>18 and < 25 Years	Multiparous	2nd Trimester	> 4 members	55	156	22.6	normal Weight	5,001-10,000 SR	Intermediate School	No	Urban	No	No	Iodized Salt	No	131.58	0.69	189.51	0.94	177.63
30	>25 and < 35 Years	Multiparous	2nd Trimester	> 4 members	60	158	24.03	normal Weight	3001-5,000 SR	University	Yes	Urban	No	No	Iodized Salt	No	137.74	0.74	186.24	1	185.95
25	>18 and < 25 Years	Primiparous	2nd Trimester	<= 4 members	54	157	21.9	normal Weight	> 10,001	University	No	Urban	No	No	Iodized Salt	No	140.92	0.69	205.06	0.93	190.24
27	>25 and < 35 Years	Primiparous	2nd Trimester	<= 4 members	70	157	28.4	Overweight	3001-5,000 SR	University	No	Urban	No	Yes	Iodized Salt	No	111.33	0.87	128.3	1.17	150.3
29	>25 and < 35 Years	Primiparous	2nd Trimester	<= 4 members	67	152	28.99	Overweight	3001-5,000 SR	University	No	Urban	No	Yes	Iodized Salt	No	123.12	0.77	158.91	1.05	166.21
29	>25 and < 35 Years	Multiparous	2nd Trimester	<= 4 members	59	156	24.24	normal Weight	3001-5,000 SR	University	No	Urban	No	No	Iodized Salt	No	121.4	0.72	168.62	0.97	163.89
25	>18 and < 25 Years	Primiparous	2nd Trimester	<= 4 members	45	175	14.69	Underweight	3001-5,000 SR	Primary School	Yes	Urban	No	Yes	Iodized Salt	No	111.99	0.63	177.45	0.85	151.18
27	>25 and < 35 Years	Multiparous	2nd Trimester	> 4 members	65	153	27.77	Overweight	3001-5,000 SR	University	No	Urban	No	No	Iodized Salt	No	126.95	0.78	163.27	1.05	171.38
34	>25 and < 35 Years	Multiparous	2nd Trimester	> 4 members	66	154	27.83	Overweight	3001-5,000 SR	Primary School	No	Urban	No	No	Iodized Salt	No	115.48	0.75	154.45	1.01	155.9
22	>18 and < 25 Years	Multiparous	2nd Trimester	<= 4 members	46	157	18.66	normal Weight	< 3000 SR	University	No	Urban	No	No	Iodized Salt	No	118.19	0.59	200.27	0.8	159.55
24	>18 and < 25 Years	Multiparous	2nd Trimester	<= 4 members	57	154	24.03	normal Weight	3001-5,000 SR	University	No	Urban	No	No	Iodized Salt	No	119.97	0.71	168.27	0.96	161.96
28	>25 and < 35 Years	Multiparous	2nd Trimester	<= 4 members	75	170	25.95	Overweight	3001-5,000 SR	University	No	Urban	No	No	Iodized Salt	No	114.18	1.05	108.94	1.41	154.14
20	>18 and < 25 Years	Primiparous	2nd Trimester	<= 4 members	70	160	27.34	Overweight	5,001-10,000 SR	Intermediate School	No	Urban	No	No	Iodized Salt	No	116.5	0.95	122.27	1.29	157.27
27	>25 and < 35 Years	Primiparous	2nd Trimester	<= 4 members	70	157	28.4	Overweight	3001-5,000 SR	University	No	Urban	No	Yes	Iodized Salt	No	115.01	0.87	132.54	1.17	155.26
29	>25 and < 35 Years	Primiparous	2nd Trimester	<= 4 members	68	154	28.67	Overweight	3001-5,000 SR	University	No	Urban	No	Yes	Iodized Salt	No	135.91	0.8	169.19	1.08	183.48
27	>25 and < 35 Years	Multiparous	2nd Trimester	<= 4 members	59	156	24.24	normal Weight	3001-5,000 SR	University	No	Urban	No	No	Iodized Salt	No	121.36	0.73	165.59	0.99	163.84
24	>18 and < 25 Years	Primiparous	2nd Trimester	<= 4 members	51	175	16.65	Underweight	3001-5,000 SR	Primary School	Yes	Urban	No	Yes	Iodized Salt	No	114.24	0.74	153.99	1	154.22
27	>25 and < 35 Years	Multiparous	2nd Trimester	> 4 members	65	153	27.77	Overweight	3001-5,000 SR	University	No	Urban	No	No	Iodized Salt	No	115.64	0.78	148.73	1.05	156.12
34	>25 and < 35 Years	Multiparous	2nd Trimester	> 4 members	65	152	28.13	Overweight	3001-5,000 SR	Primary School	No	Urban	No	No	Iodized Salt	No	111.94	0.72	155.24	0.97	151.12
22	>18 and < 25 Years	Multiparous	2nd Trimester	<= 4 members	45	155	18.73	normal Weight	< 3000 SR	University	No	Urban	No	No	Iodized Salt	No	116.48	0.57	205.58	0.76	157.25
23	>18 and < 25 Years	Multiparous	2nd Trimester	<= 4 members	56	153	23.92	normal Weight	3001-5,000 SR	University	No	Urban	No	No	Iodized Salt	No	113.61	0.7	162.4	0.94	153.38
27	>25 and < 35 Years	Multiparous	2nd Trimester	<= 4 members	77	173	25.72	Overweight	3001-5,000 SR	University	No	Urban	No	No	Iodized Salt	No	113.82	1.12	102.06	1.51	153.66
20	>18 and < 25 Years	Primiparous	2nd Trimester	<= 4 members	70	160	27.34	Overweight	5,001-10,000 SR	Intermediate School	No	Urban	No	No	Iodized Salt	No	114.42	0.95	120.09	1.29	154.47
33	>25 and < 35 Years	Multiparous	2nd Trimester	> 4 members	83	170	28.72	Overweight	3001-5,000 SR	Intermediate School	No	Urban	No	No	Iodized Salt	Yes	179.83	1.1	164.1	1.48	242.77
30	>25 and < 35 Years	Multiparous	2nd Trimester	> 4 members	70	157	28.39	Overweight	3001-5,000 SR	Intermediate School	No	Urban	No	No	Iodized Salt	Yes	176.61	0.84	209.04	1.14	238.43
20	>18 and < 25 Years	Multiparous	2nd Trimester	<= 4 members	70	169	24.51	normal Weight	< 3000 SR	Primary School	No	Urban	No	No	Iodized Salt	Yes	150.99	1.04	145.04	1.41	203.84
23	>18 and < 25 Years	Multiparous	2nd Trimester	<= 4 members	81	182	24.45	normal Weight	< 3000 SR	Primary School	No	Urban	No	No	Iodized Salt	Yes	154.19	1.31	117.46	1.77	208.16
21	>18 and < 25 Years	Multiparous	2nd Trimester	> 4 members	86	177	27.45	Overweight	< 3000 SR	Intermediate School	No	Urban	No	Yes	Don't know	Yes	119.67	1.35	88.65	1.82	161.55
20	>18 and < 25 Years	Multiparous	2nd Trimester	> 4 members	78	168	27.63	Overweight	< 3000 SR	Intermediate School	No	Urban	No	Yes	Don't know	Yes	137.57	1.14	120.58	1.54	185.72
19	>18 and < 25 Years	Multiparous	2nd Trimester	> 4 members	60	177	19.15	normal Weight	3001-5,000 SR	University	No	Urban	No	Yes	Non-iodized salt	Yes	115.01	0.95	121.27	1.28	155.26
22	>18 and < 25 Years	Primiparous	2nd Trimester	<= 4 members	50	152	21.64	normal Weight	> 10,001	University	Yes	Urban	No	No	Iodized Salt	Yes	152.31	0.62	245.13	0.84	205.62
22	>18 and < 25 Years	Primiparous	2nd Trimester	<= 4 members	62	160	24.22	normal Weight	3001-5,000 SR	University	Yes	Urban	No	No	Iodized Salt	Yes	142.13	0.84	170.15	1.13	191.88
20	>18 and < 25 Years	Primiparous	2nd Trimester	<= 4 members	48	151	21.05	normal Weight	3001-5,000 SR	University	No	Urban	No	Yes	Iodized Salt	Yes	124.64	0.6	207.97	0.81	168.26
18	>18 and < 25 Years	Multiparous	2nd Trimester	<= 4 members	61	165	22.4	normal Weight	3001-5,000 SR	Intermediate School	No	Urban	No	No	Non-iodized salt	Yes	148.24	0.89	166.87	1.2	200.13
23	>18 and < 25 Years	Primiparous	2nd Trimester	<= 4 members	65	163	24.46	normal Weight	> 10,001	University	No	Urban	No	Yes	Iodized Salt	Yes	125.73	0.89	140.82	1.21	169.74
22	>18 and < 25 Years	Multiparous	2nd Trimester	> 4 members	78	157	31.64	Obese	3001-5,000 SR	Intermediate School	No	Urban	No	No	Iodized Salt	Yes	172.84	0.99	175.13	1.33	233.33
20	>18 and < 25 Years	Multiparous	2nd Trimester	<= 4 members	73	165	26.81	Overweight	5,001-10,000 SR	University	No	Urban	No	Yes	Non-iodized salt	Yes	156.11	1.04	149.73	1.41	210.75
24	>18 and < 25 Years	Multiparous	2nd Trimester	> 4 members	50	162	19.05	normal Weight	3001-5,000 SR	University	No	Urban	No	Yes	Non-iodized salt	Yes	113.17	0.66	170.71	0.89	152.78
22	>18 and < 25 Years	Primiparous	2nd Trimester	<= 4 members	50	152	21.64	normal Weight	> 10,001	University	Yes	Urban	No	No	Iodized Salt	Yes	152.31	0.62	245.13	0.84	205.62
18	>18 and < 25 Years	Primiparous	2nd Trimester	<= 4 members	68	167	24.38	normal Weight	3001-5,000 SR	University	Yes	Urban	No	No	Iodized Salt	Yes	142.13	1.01	140.72	1.36	191.88
21	>18 and < 25 Years	Primiparous	2nd Trimester	<= 4 members	57	163	21.45	normal Weight	3001-5,000 SR	University	No	Urban	No	Yes	Iodized Salt	Yes	124.64	0.79	157.21	1.07	168.26
23	>18 and < 25 Years	Multiparous	2nd Trimester	<= 4 members	56	158	22.43	normal Weight	3001-5,000 SR	Intermediate School	No	Urban	No	No	Non-iodized salt	Yes	148.24	0.73	202.27	0.99	200.13
19	>18 and < 25 Years	Primiparous	2nd Trimester	<= 4 members	65	163	24.46	normal Weight	> 10,001	University	No	Urban	No	Yes	Iodized Salt	Yes	125.73	0.92	136.16	1.25	169.74
21	>18 and < 25 Years	Multiparous	2nd Trimester	> 4 members	86	165	31.59	Obese	3001-5,000 SR	Intermediate School	No	Urban	No	No	Iodized Salt	Yes	171.7	1.18	145.17	1.6	231.79
24	>18 and < 25 Years	Multiparous	2nd Trimester	<= 4 members	73	165	26.81	Overweight	5,001-10,000 SR	University	No	Urban	No	Yes	Non-iodized salt	Yes	159.07	1.01	157.84	1.36	214.75
21	>18 and < 25 Years	Primiparous	2nd Trimester	<= 4 members	72	172	24.33	normal Weight	< 3000 SR	University	No	Urban	No	No	Don't know	Yes	142.47	1.09	130.64	1.47	192.33
19	>18 and < 25 Years	Primiparous	2nd Trimester	<= 4 members	63	168	22.32	normal Weight	3001-5,000 SR	University	No	Urban	No	Yes	Iodized Salt	Yes	143.47	0.93	153.5	1.26	193.68
20	>18 and < 25 Years	Primiparous	2nd Trimester	<= 4 members	54	175	17.63	Underweight	5,001-10,000 SR	University	No	Urban	No	No	Non-iodized salt	Yes	120.51	0.82	146.72	1.11	162.69
25	>18 and < 25 Years	Multiparous	2nd Trimester	<= 4 members	65	155	27.06	Overweight	3001-5,000 SR	Intermediate School	No	Urban	No	No	Don't know	Yes	128.36	0.81	158.63	1.09	173.28
18	>18 and < 25 Years	Primiparous	2nd Trimester	<= 4 members	70	169	24.51	normal Weight	< 3000 SR	University	No	Urban	No	No	Don't know	Yes	140.9	1.06	133.13	1.43	190.21
20	>18 and < 25 Years	Primiparous	2nd Trimester	<= 4 members	58	161	22.38	normal Weight	3001-5,000 SR	University	No	Urban	No	Yes	Iodized Salt	Yes	158.09	0.8	197.46	1.08	213.42
24	>18 and < 25 Years	Primiparous	2nd Trimester	<= 4 members	40	150	17.78	Underweight	5,001-10,000 SR	University	No	Urban	No	No	Non-iodized salt	Yes	120.45	0.47	257.73	0.63	162.61
23	>18 and < 25 Years	Multiparous	2nd Trimester	<= 4 members	61	150	27.11	Overweight	3001-5,000 SR	Intermediate School	No	Urban	No	No	Don't know	Yes	126.07	0.74	171.41	0.99	170.19
25	>18 and < 25 Years	Multiparous	2nd Trimester	<= 4 members	38	156	15.61	Underweight	3001-5,000 SR	University	No	Urban	No	No	Iodized Salt	Yes	127.61	0.45	280.48	0.61	172.27
20	>18 and < 25 Years	Multiparous	2nd Trimester	<= 4 members	63	160	24.61	normal Weight	3001-5,000 SR	University	No	Urban	No	No	Iodized Salt	Yes	129.64	0.86	150.22	1.17	175.02
24	>18 and < 25 Years	Multiparous	2nd Trimester	<= 4 members	42	164	15.61	Underweight	3001-5,000 SR	University	No	Urban	No	No	Iodized Salt	Yes	128.66	0.55	235.31	0.74	173.69
24	>18 and < 25 Years	Multiparous	2nd Trimester	<= 4 members	68	167	24.38	normal Weight	3001-5,000 SR	University	No	Urban	No	No	Iodized Salt	Yes	129.64	0.96	134.99	1.3	175.02
24	>18 and < 25 Years	Multiparous	2nd Trimester	> 4 members	45	150	20	normal Weight	3001-5,000 SR	University	No	Urban	No	No	Iodized Salt	Yes	164.72	0.53	307.94	0.72	222.37
23	>25 and < 35 Years	Multiparous	2nd Trimester	> 4 members	82	184	24.22	normal Weight	5,001-10,000 SR	University	No	Urban	No	No	Non-iodized salt	Yes	123.92	1.35	91.73	1.82	167.29
18	>25 and < 35 Years	Multiparous	2nd Trimester	<= 4 members	96	175	31.35	Obese	5,001-10,000 SR	Intermediate School	No	Urban	No	No	Non-iodized salt	Yes	141.01	1.48	95.19	2	190.37
22	>25 and < 35 Years	Multiparous	2nd Trimester	<= 4 members	79	170	27.34	Overweight	3001-5,000 SR	Intermediate School	No	Urban	No	Yes	Iodized Salt	Yes	159.89	1.16	138.09	1.56	215.85
25	>25 and < 35 Years	Multiparous	2nd Trimester	<= 4 members	65	165	23.88	normal Weight	5,001-10,000 SR	University	No	Urban	No	No	Non-iodized salt	Yes	167.5	0.89	187.41	1.21	226.12
24	>18 and < 25 Years	Multiparous	2nd Trimester	> 4 members	58	170	20.06	normal Weight	3001-5,000 SR	University	No	Urban	No	No	Iodized Salt	Yes	161.8	0.83	194.4	1.12	218.43
19	>25 and < 35 Years	Multiparous	2nd Trimester	> 4 members	70	169	24.51	normal Weight	5,001-10,000 SR	University	No	Urban	No	No	Non-iodized salt	Yes	126.12	1.05	120.15	1.42	170.26
21	>25 and < 35 Years	Multiparous	2nd Trimester	<= 4 members	96	175	31.35	Obese	5,001-10,000 SR	Intermediate School	No	Urban	No	No	Non-iodized salt	Yes	143.24	1.45	99.12	1.95	193.37
23	>25 and < 35 Years	Multiparous	2nd Trimester	<= 4 members	79	170	27.34	Overweight	3001-5,000 SR	Intermediate School	No	Urban	No	Yes	Iodized Salt	Yes	156.43	1.15	136.26	1.55	211.18
20	>25 and < 35 Years	Multiparous	2nd Trimester	<= 4 members	65	165	23.88	normal Weight	5,001-10,000 SR	University	No	Urban	No	No	Non-iodized salt	Yes	149.9	0.93	160.74	1.26	202.37
32	>25 and < 35 Years	Multiparous	2nd Trimester	> 4 members	85	169	29.76	Overweight	3001-5,000 SR	Primary School	No	Urban	Yes	No	Iodized Salt	Yes	175.87	1.12	157.65	1.51	237.42
29	>25 and < 35 Years	Multiparous	2nd Trimester	> 4 members	76	160	29.68	Overweight	3001-5,000 SR	Primary School	No	Urban	Yes	No	Iodized Salt	Yes	163.95	0.94	173.49	1.28	221.33
29	>25 and < 35 Years	Multiparous	2nd Trimester	<= 4 members	70	166	25.4	Overweight	5,001-10,000 SR	University	Yes	Urban	No	No	Iodized Salt	Yes	137.07	0.94	146.36	1.26	185.05
32	>25 and < 35 Years	Multiparous	2nd Trimester	> 4 members	83	170	28.72	Overweight	> 10,001	University	Yes	Urban	No	No	Non-iodized salt	Yes	162.77	1.11	147.16	1.49	219.74
33	>25 and < 35 Years	Multiparous	2nd Trimester	<= 4 members	40	150	17.78	Underweight	< 3000 SR	Intermediate School	No	Urban	No	Yes	Non-iodized salt	Yes	132.07	0.43	306.35	0.58	178.29
34	>25 and < 35 Years	Primiparous	2nd Trimester	<= 4 members	70	158	28.04	Overweight	5,001-10,000 SR	University	Yes	Urban	No	Yes	Iodized Salt	Yes	154.75	0.82	187.96	1.11	208.91
31	>25 and < 35 Years	Primiparous	2nd Trimester	<= 4 members	65	170	22.49	normal Weight	5,001-10,000 SR	University	No	Urban	No	No	Iodized Salt	Yes	155.23	0.88	175.48	1.19	209.56
29	>25 and < 35 Years	Multiparous	2nd Trimester	<= 4 members	68	163	25.59	Overweight	5,001-10,000 SR	University	Yes	Urban	No	No	Iodized Salt	Yes	137.95	0.88	155.88	1.19	186.23
27	>25 and < 35 Years	Multiparous	2nd Trimester	> 4 members	89	176	28.73	Overweight	> 10,001	University	Yes	Urban	No	No	Non-iodized salt	Yes	163.24	1.31	124.88	1.76	220.38
26	>25 and < 35 Years	Multiparous	2nd Trimester	<= 4 members	52	172	17.57	Underweight	< 3000 SR	Intermediate School	No	Urban	No	Yes	Non-iodized salt	Yes	137.36	0.73	187.69	0.99	185.43
27	>25 and < 35 Years	Primiparous	2nd Trimester	<= 4 members	75	162	28.57	Overweight	5,001-10,000 SR	University	Yes	Urban	No	Yes	Iodized Salt	Yes	147.14	0.97	151.11	1.31	198.64
31	>25 and < 35 Years	Primiparous	2nd Trimester	<= 4 members	66	171	22.57	normal Weight	5,001-10,000 SR	University	No	Urban	No	No	Iodized Salt	Yes	150.9	0.91	166.51	1.22	203.72
28	>25 and < 35 Years	Multiparous	2nd Trimester	<= 4 members	55	148	25.11	Overweight	3001-5,000 SR	University	No	Urban	No	No	Iodized Salt	Yes	141.09	0.63	225.64	0.84	190.47
27	>25 and < 35 Years	Multiparous	2nd Trimester	<= 4 members	61	155	25.39	Overweight	3001-5,000 SR	University	No	Urban	No	No	Iodized Salt	Yes	145.7	0.75	194.36	1.01	196.69
29	>25 and < 35 Years	Multiparous	2nd Trimester	> 4 members	89	170	30.8	Obese	3001-5,000 SR	Intermediate School	No	Urban	No	Yes	Non-iodized salt	Yes	151.46	1.2	126.02	1.62	204.47
31	>25 and < 35 Years	Multiparous	2nd Trimester	> 4 members	80	161	30.86	Obese	3001-5,000 SR	Intermediate School	No	Urban	No	Yes	Non-iodized salt	Yes	140.18	0.98	143.42	1.32	189.24
29	>25 and < 35 Years	Multiparous	2nd Trimester	<= 4 members	80	167	28.69	Overweight	< 3000 SR	University	No	Rural	No	Yes	Non-iodized salt	Yes	117.98	1.07	110.58	1.44	159.27
33	>25 and < 35 Years	Primiparous	2nd Trimester	<= 4 members	70	155	29.14	Overweight	< 3000 SR	University	Yes	Urban	No	No	Non-iodized salt	Yes	121.34	0.8	151.18	1.08	163.81
27	>25 and < 35 Years	Multiparous	2nd Trimester	<= 4 members	79	170	27.34	Overweight	5,001-10,000 SR	Intermediate School	No	Urban	No	No	Iodized Salt	Yes	166.78	1.11	150.41	1.5	225.15
30	>25 and < 35 Years	Multiparous	2nd Trimester	<= 4 members	66	158	26.44	Overweight	< 3000 SR	Intermediate School	No	Urban	No	No	Iodized Salt	Yes	143.95	0.81	177.6	1.09	194.33
32	>25 and < 35 Years	Multiparous	2nd Trimester	> 4 members	89	175	29.06	Overweight	< 3000 SR	Illiterate	No	Urban	No	No	Iodized Salt	Yes	154.84	1.24	125.24	1.67	209.04
31	>25 and < 35 Years	Multiparous	2nd Trimester	<= 4 members	78	165	28.65	Overweight	< 3000 SR	University	No	Rural	No	Yes	Non-iodized salt	Yes	137.56	1	137.08	1.35	185.71
34	>25 and < 35 Years	Primiparous	2nd Trimester	<= 4 members	70	155	29.14	Overweight	< 3000 SR	University	Yes	Urban	No	No	Non-iodized salt	Yes	116.99	0.8	147.13	1.07	157.93
26	>25 and < 35 Years	Multiparous	2nd Trimester	<= 4 members	79	170	27.34	Overweight	5,001-10,000 SR	Intermediate School	No	Urban	No	No	Iodized Salt	Yes	159.36	1.12	142.47	1.51	215.14
28	>25 and < 35 Years	Multiparous	2nd Trimester	<= 4 members	71	164	26.39	Overweight	< 3000 SR	Intermediate School	No	Urban	No	No	Iodized Salt	Yes	143.19	0.94	152.47	1.27	193.31
33	>25 and < 35 Years	Multiparous	2nd Trimester	> 4 members	93	178	29.35	Overweight	< 3000 SR	Illiterate	No	Urban	No	No	Iodized Salt	Yes	151.64	1.31	115.69	1.77	204.71
31	>25 and < 35 Years	Multiparous	2nd Trimester	> 4 members	80	166	29.03	Overweight	< 3000 SR	Intermediate School	No	Urban	No	No	Iodized Salt	Yes	135.7	1.04	130.93	1.4	183.19
33	>25 and < 35 Years	Multiparous	2nd Trimester	> 4 members	85	171	29.06	Overweight	< 3000 SR	Intermediate School	No	Urban	No	No	Iodized Salt	Yes	139.9	1.13	123.79	1.53	188.86
30	>25 and < 35 Years	Multiparous	2nd Trimester	<= 4 members	90	160	35.16	Obese	5,001-10,000 SR	Intermediate School	No	Urban	No	No	Iodized Salt	Yes	154.64	1.05	147.12	1.42	208.77
32	>25 and < 35 Years	Multiparous	2nd Trimester	> 4 members	85	160	33.2	Obese	3001-5,000 SR	Intermediate School	No	Urban	No	No	Iodized Salt	Yes	171.43	1	171.87	1.35	231.43
34	>25 and < 35 Years	Multiparous	2nd Trimester	<= 4 members	81	152	35.05	Obese	5,001-10,000 SR	Intermediate School	No	Urban	No	No	Iodized Salt	Yes	151.34	0.85	179	1.14	204.31
27	>25 and < 35 Years	Multiparous	2nd Trimester	> 4 members	90	165	33.05	Obese	3001-5,000 SR	Intermediate School	No	Urban	No	No	Iodized Salt	Yes	174.21	1.16	150.3	1.56	235.18
31	>25 and < 35 Years	Multiparous	2nd Trimester	> 4 members	90	170	31.14	Obese	< 3000 SR	Primary School	No	Urban	No	Yes	Iodized Salt	Yes	165.66	1.19	139.18	1.61	223.64
28	>25 and < 35 Years	Multiparous	2nd Trimester	> 4 members	76	155	31.63	Obese	< 3000 SR	Primary School	No	Urban	No	Yes	Iodized Salt	Yes	166.1	0.9	185.5	1.21	224.23
31	>25 and < 35 Years	Multiparous	2nd Trimester	> 4 members	50	160	19.53	normal Weight	3001-5,000 SR	Intermediate School	No	Urban	No	Yes	Iodized Salt	Yes	131.07	0.61	213.66	0.83	176.95
28	>25 and < 35 Years	Multiparous	2nd Trimester	> 4 members	60	176	19.36	normal Weight	3001-5,000 SR	Intermediate School	No	Urban	No	Yes	Iodized Salt	Yes	133.01	0.87	152.56	1.18	179.57
35	> 35 Years	Multiparous	2nd Trimester	<= 4 members	51	160	19.92	normal Weight	3001-5,000 SR	Illiterate	Yes	Urban	Yes	No	Iodized Salt	Yes	174.76	0.6	289.22	0.82	235.93
35	> 35 Years	Multiparous	2nd Trimester	<= 4 members	56	157	22.72	normal Weight	3001-5,000 SR	University	No	Urban	No	No	Iodized Salt	Yes	152.1	0.65	233.34	0.88	205.33
35	> 35 Years	Multiparous	2nd Trimester	<= 4 members	61	176	19.69	normal Weight	3001-5,000 SR	Illiterate	Yes	Urban	Yes	No	Iodized Salt	Yes	177.14	0.83	212.74	1.12	239.14
35	> 35 Years	Multiparous	2nd Trimester	<= 4 members	59	162	22.48	normal Weight	3001-5,000 SR	University	No	Urban	No	No	Iodized Salt	Yes	150.01	0.72	208.49	0.97	202.51
36	> 35 Years	Multiparous	2nd Trimester	> 4 members	57	145	27.11	Overweight	3001-5,000 SR	University	No	Urban	No	No	Non-iodized salt	Yes	120.1	0.58	206.87	0.78	162.14
38	> 35 Years	Multiparous	2nd Trimester	> 4 members	59	145	28.06	Overweight	3001-5,000 SR	University	No	Urban	No	No	Non-iodized salt	Yes	124.69	0.59	212.42	0.79	168.33
40	> 35 Years	Multiparous	2nd Trimester	<= 4 members	55	147	25.45	Overweight	3001-5,000 SR	University	Yes	Urban	Yes	No	Iodized Salt	Yes	143.07	0.55	259	0.75	193.14
36	> 35 Years	Multiparous	2nd Trimester	> 4 members	79	169	27.66	Overweight	3001-5,000 SR	University	No	Urban	No	Yes	Non-iodized salt	Yes	159.57	1.01	157.96	1.36	215.42
39	> 35 Years	Multiparous	2nd Trimester	<= 4 members	60	154	25.29	Overweight	3001-5,000 SR	University	Yes	Urban	Yes	No	Iodized Salt	Yes	146.5	0.65	224.4	0.88	197.78
38	> 35 Years	Multiparous	2nd Trimester	> 4 members	80	171	27.35	Overweight	3001-5,000 SR	University	No	Urban	No	Yes	Non-iodized salt	Yes	162.02	1.02	158.43	1.38	218.73
40	> 35 Years	Multiparous	2nd Trimester	> 4 members	66	160	25.78	Overweight	3001-5,000 SR	Illiterate	No	Urban	No	Yes	Iodized Salt	Yes	154.46	0.75	205.34	1.02	208.52
38	> 35 Years	Multiparous	2nd Trimester	> 4 members	68	160	26.56	Overweight	3001-5,000 SR	Illiterate	No	Urban	No	Yes	Iodized Salt	Yes	149.51	0.79	189.52	1.07	201.84
39	> 35 Years	Multiparous	2nd Trimester	> 4 members	75	172	25.35	Overweight	3001-5,000 SR	Intermediate School	No	Urban	No	No	Iodized Salt	Yes	154.13	0.96	160.04	1.3	208.07
39	> 35 Years	Multiparous	2nd Trimester	> 4 members	79	175	25.79	Overweight	3001-5,000 SR	Intermediate School	No	Urban	No	No	Iodized Salt	Yes	153.97	1.04	148.01	1.4	207.86
40	> 35 Years	Multiparous	2nd Trimester	> 4 members	83	163	31.24	Obese	> 10,001	University	Yes	Urban	No	No	Iodized Salt	Yes	176.03	0.94	186.34	1.28	237.64
42	> 35 Years	Multiparous	2nd Trimester	> 4 members	88	168	31.17	Obese	> 10,001	University	Yes	Urban	No	No	Iodized Salt	Yes	173.53	1.03	168.83	1.39	234.26
41	> 35 Years	Multiparous	2nd Trimester	> 4 members	77	160	30.08	Obese	3001-5,000 SR	University	No	Urban	No	Yes	Iodized Salt	Yes	137.46	0.85	161.45	1.15	185.57
40	> 35 Years	Multiparous	2nd Trimester	> 4 members	83	166	30.12	Obese	3001-5,000 SR	University	No	Urban	No	Yes	Iodized Salt	Yes	138.62	0.98	141.53	1.32	187.14
45	> 35 Years	Multiparous	2nd Trimester	<= 4 members	80	164	29.74	Overweight	< 3000 SR	Intermediate School	Yes	Urban	No	No	Iodized Salt	Yes	157.76	0.88	178.65	1.19	212.98
39	> 35 Years	Multiparous	2nd Trimester	<= 4 members	75	158	30.04	Overweight	< 3000 SR	Intermediate School	Yes	Urban	No	No	Iodized Salt	Yes	162.75	0.83	195.95	1.12	219.71
32	>25 and < 35 Years	Primiparous	2nd Trimester	<= 4 members	85	153	36.31	Obese	3001-5,000 SR	University	No	Urban	Yes	Yes	Iodized Salt	No	61.76	0.9	68.81	1.21	83.37
25	>18 and < 25 Years	Multiparous	2nd Trimester	<= 4 members	52	155	21.64	normal Weight	5,001-10,000 SR	University	No	Urban	No	No	Iodized Salt	No	60.93	0.65	93.95	0.88	82.26
23	>18 and < 25 Years	Multiparous	2nd Trimester	<= 4 members	70	160	27.34	Overweight	3001-5,000 SR	University	No	Urban	No	No	Iodized Salt	No	70.77	0.93	76.18	1.25	95.54
25	>18 and < 25 Years	Multiparous	2nd Trimester	<= 4 members	58	155	24.14	normal Weight	3001-5,000 SR	University	Yes	Rural	No	Yes	Iodized Salt	No	87.01	0.73	119.81	0.98	117.46
24	>18 and < 25 Years	Multiparous	2nd Trimester	<= 4 members	51	156	20.96	normal Weight	< 3000 SR	Illiterate	Yes	Urban	No	No	Iodized Salt	No	90.73	0.65	140.44	0.87	122.49
23	>18 and < 25 Years	Primiparous	2nd Trimester	<= 4 members	40.5	158	16.22	Underweight	3001-5,000 SR	University	No	Urban	No	No	Iodized Salt	No	47.32	0.51	93.33	0.68	63.88
18	>18 and < 25 Years	Primiparous	2nd Trimester	<= 4 members	55	163	20.7	normal Weight	< 3000 SR	Illiterate	Yes	Urban	No	No	Iodized Salt	No	82.99	0.78	106.16	1.06	112.04
23	>18 and < 25 Years	Primiparous	2nd Trimester	<= 4 members	47	167	16.85	Underweight	3001-5,000 SR	University	No	Urban	No	No	Iodized Salt	No	61.75	0.64	95.83	0.87	83.36
23	>18 and < 25 Years	Multiparous	2nd Trimester	> 4 members	62	155	25.81	Overweight	3001-5,000 SR	University	No	Urban	No	No	Non-iodized salt	No	36.9	0.79	46.82	1.06	49.82
23	>18 and < 25 Years	Multiparous	2nd Trimester	> 4 members	69	152	29.86	Overweight	< 3000 SR	University	No	Urban	No	Yes	Iodized Salt	No	59.54	0.84	71.2	1.13	80.38
37	> 35 Years	Multiparous	2nd Trimester	> 4 members	84	160	32.81	Obese	5,001-10,000 SR	University	No	Urban	No	No	Iodized Salt	No	99.58	0.94	105.5	1.27	134.43
33	>25 and < 35 Years	Multiparous	2nd Trimester	<= 4 members	49	149	22.07	normal Weight	< 3000 SR	University	No	Urban	No	Yes	Don't know	No	38.93	0.54	72.54	0.72	42.55
28	>25 and < 35 Years	Primiparous	2nd Trimester	<= 4 members	49	160	19.14	normal Weight	3001-5,000 SR	University	No	Urban	No	Yes	Iodized Salt	No	48.95	0.62	79.45	0.83	66.08
25	>18 and < 25 Years	Multiparous	2nd Trimester	<= 4 members	50	153	21.36	normal Weight	< 3000 SR	Intermediate School	No	Urban	No	No	Iodized Salt	No	79.95	0.61	130.87	0.82	107.93
24	>18 and < 25 Years	Primiparous	2nd Trimester	<= 4 members	53	166	19.23	normal Weight	3001-5,000 SR	University	No	Urban	No	No	Iodized Salt	No	56.4	0.73	77.27	0.99	76.14
25	>18 and < 25 Years	Multiparous	2nd Trimester	<= 4 members	52	155	21.64	normal Weight	< 3000 SR	Primary School	No	Urban	No	No	Iodized Salt	No	33.87	0.65	52.22	0.88	45.72
23	>18 and < 25 Years	Multiparous	2nd Trimester	<= 4 members	56	162	21.34	normal Weight	3001-5,000 SR	University	No	Urban	No	No	Iodized Salt	No	92.36	0.76	121.79	1.02	124.69
28	>25 and < 35 Years	Primiparous	2nd Trimester	<= 4 members	76	153	32.47	Obese	3001-5,000 SR	University	No	Rural	No	No	Non-iodized salt	No	55.64	0.87	63.86	1.18	75.11
30	>25 and < 35 Years	Multiparous	2nd Trimester	> 4 members	110	156	45.2	Obese	< 3000 SR	University	Yes	Urban	No	Yes	Non-iodized salt	No	94.58	1.02	92.54	1.38	127.68
32	>25 and < 35 Years	Multiparous	2nd Trimester	<= 4 members	60	159	23.73	normal Weight	3001-5,000 SR	University	Yes	Urban	No	No	Non-iodized salt	No	43.36	0.73	59.16	0.99	46.44
23	>18 and < 25 Years	Multiparous	2nd Trimester	> 4 members	46	164	17.1	Underweight	> 10,001	University	No	Urban	No	Yes	Non-iodized salt	No	37.66	0.62	61.19	0.83	41.45
28	>25 and < 35 Years	Multiparous	2nd Trimester	<= 4 members	59	153	25.2	Overweight	5,001-10,000 SR	University	No	Urban	Yes	Yes	Iodized Salt	No	56.16	0.71	79.66	0.95	75.82
30	>25 and < 35 Years	Multiparous	2nd Trimester	<= 4 members	73	162	27.82	Overweight	3001-5,000 SR	University	No	Urban	Yes	Yes	Non-iodized salt	No	51.03	0.93	55.11	1.25	68.89
23	>18 and < 25 Years	Multiparous	2nd Trimester	<= 4 members	50	150	22.22	normal Weight	5,001-10,000 SR	University	No	Urban	No	No	Iodized Salt	No	81.95	0.61	135.45	0.82	110.63
30	>25 and < 35 Years	Multiparous	2nd Trimester	> 4 members	70	153	29.9	Overweight	> 10,001	Intermediate School	No	Rural	No	Yes	Iodized Salt	No	70.3	0.81	87.3	1.09	94.91
23	>18 and < 25 Years	Multiparous	2nd Trimester	<= 4 members	73	160	28.52	Overweight	3001-5,000 SR	Intermediate School	No	Urban	No	No	Iodized Salt	No	48.01	0.96	49.85	1.3	64.82
23	>18 and < 25 Years	Primiparous	2nd Trimester	<= 4 members	40	158	16.02	Underweight	3001-5,000 SR	University	No	Urban	No	No	Iodized Salt	No	36.82	0.5	73.73	0.67	49.71
23	>18 and < 25 Years	Multiparous	2nd Trimester	<= 4 members	53	154	22.35	normal Weight	3001-5,000 SR	University	No	Urban	No	No	Iodized Salt	No	47.2	0.67	70.74	0.9	63.72
27	>25 and < 35 Years	Multiparous	2nd Trimester	<= 4 members	70	159	27.69	Overweight	3001-5,000 SR	Intermediate School	Yes	Urban	No	Yes	Non-iodized salt	No	38.76	0.89	43.68	1.2	43.63
37	> 35 Years	Multiparous	2nd Trimester	> 4 members	90	162	34.29	Obese	5,001-10,000 SR	University	No	Urban	No	No	Iodized Salt	No	65.28	1.01	64.4	1.37	88.13
31	>25 and < 35 Years	Multiparous	2nd Trimester	<= 4 members	46	154	19.4	normal Weight	5,001-10,000 SR	Intermediate School	No	Urban	No	No	Non-iodized salt	No	33.38	0.53	62.69	0.72	45.06
29	>25 and < 35 Years	Multiparous	2nd Trimester	<= 4 members	70	165	25.71	Overweight	3001-5,000 SR	Intermediate School	No	Urban	No	No	Iodized Salt	No	73.17	0.93	78.89	1.25	98.78
29	>25 and < 35 Years	Primiparous	2nd Trimester	<= 4 members	59	163	22.21	normal Weight	5,001-10,000 SR	University	No	Urban	No	No	Iodized Salt	No	66.64	0.77	86.87	1.04	89.96
33	>25 and < 35 Years	Multiparous	2nd Trimester	<= 4 members	55	154	23.19	normal Weight	3001-5,000 SR	University	Yes	Urban	No	No	Iodized Salt	No	81.95	0.63	129.21	0.86	110.63
24	>18 and < 25 Years	Multiparous	2nd Trimester	> 4 members	57	162	21.72	normal Weight	3001-5,000 SR	Primary School	No	Urban	No	Yes	Non-iodized salt	No	39.65	0.77	51.74	1.03	43.53
23	>18 and < 25 Years	Primiparous	2nd Trimester	<= 4 members	67	154	28.25	Overweight	3001-5,000 SR	University	No	Urban	No	No	Don't know	No	36.14	0.84	43.23	1.13	48.79
23	>18 and < 25 Years	Primiparous	2nd Trimester	<= 4 members	59	160	23.05	normal Weight	3001-5,000 SR	Primary School	No	Urban	No	No	Iodized Salt	No	45.75	0.79	58.08	1.06	61.76
29	>25 and < 35 Years	Multiparous	2nd Trimester	<= 4 members	70	159	27.69	Overweight	5,001-10,000 SR	University	No	Urban	No	No	Iodized Salt	No	81.36	0.87	93.34	1.18	109.84
23	>18 and < 25 Years	Primiparous	2nd Trimester	<= 4 members	54	155	22.48	normal Weight	< 3000 SR	Intermediate School	Yes	Urban	No	No	Iodized Salt	No	57.73	0.69	84.08	0.93	77.94
33	>25 and < 35 Years	Multiparous	2nd Trimester	> 4 members	60	158	24.03	normal Weight	3001-5,000 SR	Intermediate School	No	Urban	No	No	Iodized Salt	No	74.96	0.72	104.2	0.97	101.2
24	>18 and < 25 Years	Primiparous	2nd Trimester	<= 4 members	51	161	19.68	normal Weight	3001-5,000 SR	University	No	Urban	No	No	Iodized Salt	No	92.07	0.67	136.87	0.91	124.3
29	>25 and < 35 Years	Multiparous	2nd Trimester	<= 4 members	65	163	24.46	normal Weight	< 3000 SR	University	No	Urban	No	Yes	Iodized Salt	No	54.13	0.85	63.9	1.14	73.07
28	>25 and < 35 Years	Multiparous	2nd Trimester	> 4 members	70	166	25.4	Overweight	3001-5,000 SR	Intermediate School	No	Urban	No	No	Iodized Salt	No	86.43	0.94	91.46	1.28	116.68
38	> 35 Years	Multiparous	2nd Trimester	> 4 members	62	158	24.84	normal Weight	> 10,001	Illiterate	Yes	Urban	No	No	Iodized Salt	No	55	0.71	77.66	0.96	74.25
24	>18 and < 25 Years	Multiparous	2nd Trimester	<= 4 members	54	160	21.09	normal Weight	3001-5,000 SR	University	No	Urban	No	Yes	Iodized Salt	No	40.33	0.71	56.72	0.96	54.45
27	>25 and < 35 Years	Multiparous	2nd Trimester	<= 4 members	53	160	20.7	normal Weight	5,001-10,000 SR	Intermediate School	No	Urban	No	No	Iodized Salt	No	56.75	0.68	83.62	0.92	76.61
23	>18 and < 25 Years	Primiparous	2nd Trimester	<= 4 members	52	156	21.37	normal Weight	3001-5,000 SR	University	No	Urban	No	No	Iodized Salt	No	47.38	0.67	71.19	0.9	63.96
26	>25 and < 35 Years	Multiparous	2nd Trimester	<= 4 members	43	154	18.13	Underweight	3001-5,000 SR	Primary School	No	Urban	No	No	Iodized Salt	No	61.23	0.52	118.81	0.7	82.66
35	> 35 Years	Multiparous	2nd Trimester	<= 4 members	66	162	25.15	Overweight	> 10,001	Intermediate School	No	Urban	No	No	Iodized Salt	No	62.86	0.81	78.03	1.09	84.86
33	>25 and < 35 Years	Primiparous	2nd Trimester	<= 4 members	70	160	27.34	Overweight	5,001-10,000 SR	University	Yes	Urban	No	No	Iodized Salt	No	49.7	0.85	58.51	1.15	67.1
30	>25 and < 35 Years	Multiparous	2nd Trimester	<= 4 members	57	160	22.27	normal Weight	> 10,001	University	Yes	Urban	No	No	Iodized Salt	No	91.4	0.71	127.95	0.96	123.39
35	> 35 Years	Multiparous	2nd Trimester	<= 4 members	70	160	27.34	Overweight	5,001-10,000 SR	University	Yes	Urban	No	No	Non-iodized salt	No	28.46	0.83	34.14	1.13	38.42
33	>25 and < 35 Years	Multiparous	2nd Trimester	<= 4 members	58	154	24.46	normal Weight	5,001-10,000 SR	Intermediate School	Yes	Urban	No	No	Iodized Salt	No	73.8	0.67	110.31	0.9	99.63
28	>25 and < 35 Years	Multiparous	2nd Trimester	<= 4 members	63	162	24.01	normal Weight	3001-5,000 SR	University	Yes	Urban	No	No	Non-iodized salt	No	47.96	0.82	58.43	1.11	64.74
31	>25 and < 35 Years	Multiparous	2nd Trimester	<= 4 members	55	155	22.89	normal Weight	3001-5,000 SR	University	No	Urban	No	No	Iodized Salt	No	43.64	0.65	66.92	0.88	38.92
25	>18 and < 25 Years	Primiparous	2nd Trimester	<= 4 members	48	150	21.33	normal Weight	3001-5,000 SR	University	No	Urban	No	No	Iodized Salt	No	36.79	0.57	64.61	0.77	49.66
21	>18 and < 25 Years	Multiparous	2nd Trimester	<= 4 members	70	165	25.71	Overweight	5,001-10,000 SR	University	No	Urban	No	No	Iodized Salt	No	45.21	0.99	45.46	1.34	61.03
39	> 35 Years	Multiparous	2nd Trimester	> 4 members	68	165	24.98	normal Weight	3001-5,000 SR	University	No	Urban	No	Yes	Non-iodized salt	No	59.13	0.82	72.05	1.11	79.83
32	>25 and < 35 Years	Multiparous	2nd Trimester	<= 4 members	70	160	27.34	Overweight	5,001-10,000 SR	University	Yes	Urban	No	No	Iodized Salt	No	57.39	0.86	66.92	1.16	77.47
36	> 35 Years	Multiparous	2nd Trimester	> 4 members	68	159	26.9	Overweight	3001-5,000 SR	Intermediate School	No	Urban	No	No	Iodized Salt	No	67.4	0.8	84.69	1.07	90.99
23	>18 and < 25 Years	Primiparous	2nd Trimester	<= 4 members	59	150	26.22	Overweight	3001-5,000 SR	University	No	Urban	No	No	Iodized Salt	No	46.39	0.71	65.02	0.96	62.62
35	> 35 Years	Multiparous	2nd Trimester	<= 4 members	57	163	21.45	normal Weight	> 10,001	Intermediate School	No	Urban	No	No	Iodized Salt	No	67.4	0.7	96.35	0.94	90.99
38	> 35 Years	Multiparous	2nd Trimester	<= 4 members	76	166	27.58	Overweight	> 10,001	University	No	Urban	No	No	Iodized Salt	No	60.01	0.93	64.65	1.25	81.01
32	>25 and < 35 Years	Multiparous	2nd Trimester	<= 4 members	53	158	21.23	normal Weight	3001-5,000 SR	University	No	Urban	No	No	Iodized Salt	No	56.16	0.64	88.04	0.86	75.82
34	>25 and < 35 Years	Multiparous	2nd Trimester	<= 4 members	63	162	24.01	normal Weight	3001-5,000 SR	University	No	Urban	No	No	Non-iodized salt	No	37.42	0.78	48.18	1.05	41.74
31	>25 and < 35 Years	Multiparous	2nd Trimester	<= 4 members	97	165	35.63	Obese	3001-5,000 SR	University	Yes	Urban	No	Yes	Iodized Salt	No	64.49	1.17	55.19	1.58	87.06
23	>18 and < 25 Years	Primiparous	2nd Trimester	<= 4 members	70	160	27.34	Overweight	3001-5,000 SR	University	No	Urban	No	No	Iodized Salt	No	70.77	0.93	76.18	1.25	95.54
32	>25 and < 35 Years	Multiparous	2nd Trimester	<= 4 members	61	167	21.87	normal Weight	3001-5,000 SR	University	No	Urban	No	No	Iodized Salt	No	75.55	0.8	94.48	1.08	101.99
26	>25 and < 35 Years	Multiparous	2nd Trimester	<= 4 members	60	158	24.03	normal Weight	5,001-10,000 SR	University	Yes	Urban	No	No	Non-iodized salt	No	63.38	0.77	82.69	1.03	85.56
21	>18 and < 25 Years	Primiparous	2nd Trimester	<= 4 members	56	153	23.92	normal Weight	< 3000 SR	University	Yes	Urban	No	Yes	Iodized Salt	No	76.94	0.71	108.13	0.96	103.87
26	>25 and < 35 Years	Primiparous	2nd Trimester	<= 4 members	93	157	37.73	Obese	3001-5,000 SR	University	No	Urban	No	Yes	Iodized Salt	No	49.07	1.05	46.52	1.42	66.24
32	>25 and < 35 Years	Multiparous	2nd Trimester	<= 4 members	65	157	26.37	Overweight	3001-5,000 SR	University	No	Urban	No	Yes	Iodized Salt	No	56.16	0.78	72.33	1.05	75.82
25	>18 and < 25 Years	Primiparous	2nd Trimester	<= 4 members	57	154	24.03	normal Weight	3001-5,000 SR	University	No	Urban	No	No	Non-iodized salt	No	38.47	0.71	54.42	0.95	45.93
24	>18 and < 25 Years	Primiparous	2nd Trimester	<= 4 members	52	158	20.83	normal Weight	3001-5,000 SR	University	No	Urban	No	No	Iodized Salt	No	76.01	0.67	113.26	0.91	102.61
24	>18 and < 25 Years	Multiparous	2nd Trimester	> 4 members	55	158	22.03	normal Weight	3001-5,000 SR	University	Yes	Urban	No	No	Iodized Salt	No	56.86	0.71	79.75	0.96	76.76
33	>25 and < 35 Years	Multiparous	2nd Trimester	<= 4 members	70	158	28.04	Overweight	3001-5,000 SR	University	Yes	Urban	No	No	Iodized Salt	No	84.33	0.83	101.48	1.12	113.85
25	>18 and < 25 Years	Multiparous	2nd Trimester	<= 4 members	56	160	21.88	normal Weight	3001-5,000 SR	University	No	Urban	No	No	Iodized Salt	No	77.93	0.73	106.33	0.99	105.21
29	>25 and < 35 Years	Multiparous	2nd Trimester	<= 4 members	56	159	22.15	normal Weight	5,001-10,000 SR	University	Yes	Urban	No	No	Non-iodized salt	No	65.47	0.7	93.34	0.95	88.39
27	>25 and < 35 Years	Multiparous	2nd Trimester	<= 4 members	70	158	28.04	Overweight	3001-5,000 SR	University	No	Urban	No	No	Iodized Salt	No	88.29	0.88	100.6	1.18	119.19
37	> 35 Years	Multiparous	2nd Trimester	> 4 members	70	161	27.01	Overweight	3001-5,000 SR	University	No	Urban	No	Yes	Iodized Salt	No	57.97	0.83	70.15	1.12	78.26
30	>25 and < 35 Years	Multiparous	2nd Trimester	> 4 members	65	164	24.17	normal Weight	3001-5,000 SR	University	No	Urban	No	Yes	Iodized Salt	No	53.55	0.85	63.21	1.14	72.29
23	>18 and < 25 Years	Primiparous	2nd Trimester	<= 4 members	57	150	25.33	Overweight	< 3000 SR	Intermediate School	No	Urban	No	No	Iodized Salt	No	84.56	0.69	122.46	0.93	114.16
38	> 35 Years	Multiparous	2nd Trimester	> 4 members	95	170	32.87	Obese	< 3000 SR	Primary School	No	Urban	No	Yes	Iodized Salt	No	62.68	1.16	54.17	1.56	84.62
23	>18 and < 25 Years	Multiparous	2nd Trimester	> 4 members	78	170	26.99	Overweight	3001-5,000 SR	Intermediate School	No	Urban	No	Yes	Non-iodized salt	No	72.13	1.14	63.55	1.53	97.38
28	>25 and < 35 Years	Multiparous	2nd Trimester	<= 4 members	65	160	25.39	Overweight	3001-5,000 SR	Primary School	No	Urban	No	Yes	Iodized Salt	No	64.42	0.83	77.59	1.12	86.97
34	>25 and < 35 Years	Multiparous	2nd Trimester	<= 4 members	80	156	32.87	Obese	3001-5,000 SR	Intermediate School	No	Urban	No	No	Iodized Salt	No	96.03	0.89	107.89	1.2	129.64
40	> 35 Years	Multiparous	2nd Trimester	> 4 members	95	180	29.32	Overweight	3001-5,000 SR	Illiterate	No	Urban	No	No	Iodized Salt	No	69.49	1.27	54.6	1.72	93.81
30	>25 and < 35 Years	Multiparous	2nd Trimester	> 4 members	98	179	30.59	Obese	3001-5,000 SR	Intermediate School	No	Urban	Yes	Yes	Non-iodized salt	No	90.96	1.42	64.08	1.92	122.79
30	>25 and < 35 Years	Multiparous	2nd Trimester	> 4 members	60	159	23.73	normal Weight	3001-5,000 SR	Illiterate	No	Urban	No	Yes	Non-iodized salt	No	48.36	0.75	64.78	1.01	65.29
33	>25 and < 35 Years	Multiparous	2nd Trimester	> 4 members	69	162	26.29	Overweight	3001-5,000 SR	University	No	Urban	No	Yes	Iodized Salt	No	70.19	0.86	81.98	1.16	94.76
27	>25 and < 35 Years	Multiparous	2nd Trimester	<= 4 members	58	157	23.53	normal Weight	3001-5,000 SR	University	No	Urban	No	No	Iodized Salt	No	75.66	0.73	104.03	0.98	102.14
20	>18 and < 25 Years	Primiparous	2nd Trimester	<= 4 members	55	160	21.48	normal Weight	< 3000 SR	Intermediate School	No	Urban	No	Yes	Iodized Salt	No	71.47	0.75	95.26	1.01	96.49
21	>18 and < 25 Years	Primiparous	2nd Trimester	<= 4 members	68	170	23.53	normal Weight	5,001-10,000 SR	University	No	Urban	No	No	Iodized Salt	No	85.33	1.01	84.34	1.37	115.19
30	>25 and < 35 Years	Multiparous	2nd Trimester	<= 4 members	64	166	23.22	normal Weight	< 3000 SR	Primary School	No	Urban	No	Yes	Iodized Salt	No	96.47	0.85	113.61	1.15	130.24
28	>25 and < 35 Years	Multiparous	2nd Trimester	<= 4 members	74	177	23.62	normal Weight	3001-5,000 SR	Intermediate School	No	Urban	Yes	Yes	Iodized Salt	No	60.36	1.1	54.82	1.49	81.48
22	>18 and < 25 Years	Multiparous	2nd Trimester	<= 4 members	64	160	25	Overweight	5,001-10,000 SR	University	Yes	Urban	Yes	Yes	Iodized Salt	No	96.21	0.86	111.63	1.16	129.88
23	>18 and < 25 Years	Multiparous	2nd Trimester	<= 4 members	49	150	21.78	normal Weight	3001-5,000 SR	Intermediate School	No	Urban	No	Yes	Non-iodized salt	No	60.99	0.59	103.01	0.8	82.34
28	>25 and < 35 Years	Multiparous	2nd Trimester	> 4 members	79	170	27.34	Overweight	< 3000 SR	Illiterate	No	Urban	No	No	Iodized Salt	No	81.95	1.1	74.57	1.48	110.63
30	>25 and < 35 Years	Primiparous	2nd Trimester	<= 4 members	60	154	25.3	Overweight	< 3000 SR	University	No	Rural	No	Yes	Non-iodized salt	No	35.52	0.71	49.96	0.96	47.95
25	>25 and < 35 Years	Primiparous	2nd Trimester	<= 4 members	60	155	24.97	normal Weight	3001-5,000 SR	University	No	Urban	No	Yes	Iodized Salt	No	100.01	0.75	133.19	1.01	135.01
23	>18 and < 25 Years	Multiparous	2nd Trimester	> 4 members	80	175	26.12	Overweight	3001-5,000 SR	Illiterate	No	Urban	No	No	Iodized Salt	No	85.38	1.22	70.02	1.65	115.26
30	>25 and < 35 Years	Multiparous	2nd Trimester	<= 4 members	70	160	27.34	Overweight	< 3000 SR	Intermediate School	No	Urban	No	No	Non-iodized salt	No	95.27	0.87	109.09	1.18	128.62
25	>25 and < 35 Years	Multiparous	2nd Trimester	<= 4 members	60	165	22.04	normal Weight	5,001-10,000 SR	University	Yes	Urban	No	Yes	Non-iodized salt	No	82.12	0.82	99.8	1.11	110.86
30	>25 and < 35 Years	Multiparous	2nd Trimester	> 4 members	75	169	26.26	Overweight	< 3000 SR	Primary School	No	Urban	No	No	Non-iodized salt	No	81.89	1.02	80.33	1.38	110.55
20	>18 and < 25 Years	Primiparous	2nd Trimester	<= 4 members	68	165	24.98	normal Weight	3001-5,000 SR	Intermediate School	No	Urban	No	No	Non-iodized salt	No	83.7	0.98	85.83	1.32	112.99
22	>18 and < 25 Years	Primiparous	2nd Trimester	<= 4 members	79	160	30.86	Obese	3001-5,000 SR	Intermediate School	No	Urban	No	Yes	Non-iodized salt	No	99.07	1.04	95.71	1.4	133.74
32	>25 and < 35 Years	Multiparous	2nd Trimester	> 4 members	49	162	18.67	normal Weight	< 3000 SR	Intermediate School	No	Urban	No	No	Non-iodized salt	No	32.64	0.6	54.12	0.81	44.06
32	>25 and < 35 Years	Primiparous	2nd Trimester	<= 4 members	85	153	36.31	Obese	3001-5,000 SR	University	No	Urban	Yes	Yes	Iodized Salt	No	46.87	0.9	52.22	1.21	63.27
25	>18 and < 25 Years	Multiparous	2nd Trimester	<= 4 members	52	155	21.64	normal Weight	5,001-10,000 SR	University	No	Urban	No	No	Iodized Salt	No	58.49	0.65	90.18	0.88	78.96
23	>18 and < 25 Years	Multiparous	2nd Trimester	<= 4 members	68	157	27.58	Overweight	3001-5,000 SR	University	No	Urban	No	No	Iodized Salt	No	70.36	0.88	80.29	1.18	94.99
25	>18 and < 25 Years	Multiparous	2nd Trimester	<= 4 members	58	155	24.14	normal Weight	3001-5,000 SR	University	Yes	Rural	No	Yes	Iodized Salt	No	85.79	0.73	118.13	0.98	115.81
24	>18 and < 25 Years	Multiparous	2nd Trimester	<= 4 members	51	156	20.96	normal Weight	< 3000 SR	Illiterate	Yes	Urban	No	No	Iodized Salt	No	91.14	0.65	141.07	0.87	123.04
23	>18 and < 25 Years	Primiparous	2nd Trimester	<= 4 members	40.5	158	16.22	Underweight	3001-5,000 SR	University	No	Urban	No	No	Iodized Salt	No	48.54	0.51	95.74	0.68	45.53
18	>18 and < 25 Years	Primiparous	2nd Trimester	<= 4 members	51	156	20.96	normal Weight	< 3000 SR	Illiterate	Yes	Urban	No	No	Iodized Salt	No	83.81	0.68	123.34	0.92	113.14
23	>18 and < 25 Years	Primiparous	2nd Trimester	<= 4 members	40.5	158	16.22	Underweight	3001-5,000 SR	University	No	Urban	No	No	Iodized Salt	No	36.03	0.51	71.06	0.68	48.64
23	>18 and < 25 Years	Multiparous	2nd Trimester	> 4 members	62	155	25.81	Overweight	3001-5,000 SR	University	No	Urban	No	No	Non-iodized salt	No	61.98	0.79	78.64	1.06	83.67
23	>18 and < 25 Years	Multiparous	2nd Trimester	> 4 members	69	152	29.86	Overweight	< 3000 SR	University	No	Urban	No	Yes	Iodized Salt	No	59.54	0.84	71.2	1.13	80.38
37	> 35 Years	Multiparous	2nd Trimester	> 4 members	84	160	32.81	Obese	5,001-10,000 SR	University	No	Urban	No	No	Iodized Salt	No	99.76	0.94	105.69	1.27	134.67
33	>25 and < 35 Years	Multiparous	2nd Trimester	<= 4 members	49	149	22.07	normal Weight	< 3000 SR	University	No	Urban	No	Yes	Don't know	No	38.93	0.54	72.54	0.72	42.55
28	>25 and < 35 Years	Primiparous	2nd Trimester	<= 4 members	49	160	19.14	normal Weight	3001-5,000 SR	University	No	Urban	No	Yes	Iodized Salt	No	51.42	0.62	83.47	0.83	69.42
25	>18 and < 25 Years	Multiparous	2nd Trimester	<= 4 members	50	153	21.36	normal Weight	< 3000 SR	Intermediate School	No	Urban	No	No	Iodized Salt	No	81.13	0.61	132.81	0.82	109.53
24	>18 and < 25 Years	Primiparous	2nd Trimester	<= 4 members	49	160	19.14	normal Weight	3001-5,000 SR	University	No	Urban	No	No	Iodized Salt	No	56.81	0.64	89.03	0.86	76.69
25	>18 and < 25 Years	Multiparous	2nd Trimester	<= 4 members	52	155	21.64	normal Weight	< 3000 SR	Primary School	No	Urban	No	No	Iodized Salt	No	34.57	0.65	53.3	0.88	46.67
23	>18 and < 25 Years	Multiparous	2nd Trimester	<= 4 members	56	162	21.34	normal Weight	3001-5,000 SR	University	No	Urban	No	No	Iodized Salt	No	90.73	0.76	119.64	1.02	122.49
28	>25 and < 35 Years	Primiparous	2nd Trimester	<= 4 members	76	153	32.47	Obese	3001-5,000 SR	University	No	Rural	No	No	Non-iodized salt	No	54.01	0.87	61.99	1.18	72.91
30	>25 and < 35 Years	Multiparous	2nd Trimester	> 4 members	110	156	45.2	Obese	< 3000 SR	University	Yes	Urban	No	Yes	Non-iodized salt	No	93.76	1.02	91.74	1.38	126.58
32	>25 and < 35 Years	Multiparous	2nd Trimester	<= 4 members	60	159	23.73	normal Weight	3001-5,000 SR	University	Yes	Urban	No	No	Non-iodized salt	No	36.96	0.73	50.42	0.99	49.89
23	>18 and < 25 Years	Multiparous	2nd Trimester	> 4 members	46	164	17.1	Underweight	> 10,001	University	No	Urban	No	Yes	Non-iodized salt	No	39.29	0.62	63.84	0.83	43.04
28	>25 and < 35 Years	Multiparous	2nd Trimester	<= 4 members	59	153	25.2	Overweight	5,001-10,000 SR	University	No	Urban	Yes	Yes	Iodized Salt	No	55.76	0.71	79.08	0.95	75.27
30	>25 and < 35 Years	Multiparous	2nd Trimester	<= 4 members	73	162	27.82	Overweight	3001-5,000 SR	University	No	Urban	Yes	Yes	Non-iodized salt	No	43.88	0.93	47.39	1.25	39.24
23	>18 and < 25 Years	Multiparous	2nd Trimester	<= 4 members	50	150	22.22	normal Weight	5,001-10,000 SR	University	No	Urban	No	No	Iodized Salt	No	85.21	0.61	140.84	0.82	115.03
30	>25 and < 35 Years	Multiparous	2nd Trimester	> 4 members	70	153	29.9	Overweight	> 10,001	Intermediate School	No	Rural	No	Yes	Iodized Salt	No	73.56	0.81	91.35	1.09	99.31
23	>18 and < 25 Years	Multiparous	2nd Trimester	<= 4 members	73	160	28.52	Overweight	3001-5,000 SR	Intermediate School	No	Urban	No	No	Iodized Salt	No	45.57	0.96	47.31	1.3	41.52
23	>18 and < 25 Years	Primiparous	2nd Trimester	<= 4 members	40	158	16.02	Underweight	3001-5,000 SR	University	No	Urban	No	No	Iodized Salt	No	33.93	0.5	67.94	0.67	45.81
23	>18 and < 25 Years	Multiparous	2nd Trimester	<= 4 members	53	154	22.35	normal Weight	3001-5,000 SR	University	No	Urban	No	No	Iodized Salt	No	46.79	0.67	70.13	0.9	63.17
27	>25 and < 35 Years	Multiparous	2nd Trimester	<= 4 members	70	159	27.69	Overweight	3001-5,000 SR	Intermediate School	Yes	Urban	No	Yes	Non-iodized salt	No	34.84	0.89	39.26	1.2	47.03
37	> 35 Years	Multiparous	2nd Trimester	> 4 members	90	162	34.29	Obese	5,001-10,000 SR	University	No	Urban	No	No	Iodized Salt	No	66	1.01	65.11	1.37	89.1
31	>25 and < 35 Years	Multiparous	2nd Trimester	<= 4 members	46	154	19.4	normal Weight	5,001-10,000 SR	Intermediate School	No	Urban	No	No	Non-iodized salt	No	33.79	0.53	63.46	0.72	45.61
29	>25 and < 35 Years	Multiparous	2nd Trimester	<= 4 members	70	165	25.71	Overweight	3001-5,000 SR	Intermediate School	No	Urban	No	No	Iodized Salt	No	79.17	0.93	85.36	1.25	106.88
29	>25 and < 35 Years	Primiparous	2nd Trimester	<= 4 members	59	163	22.21	normal Weight	5,001-10,000 SR	University	No	Urban	No	No	Iodized Salt	No	66.64	0.77	86.87	1.04	89.96
33	>25 and < 35 Years	Multiparous	2nd Trimester	<= 4 members	55	154	23.19	normal Weight	3001-5,000 SR	University	Yes	Urban	No	No	Iodized Salt	No	81.95	0.63	129.21	0.86	110.63
24	>18 and < 25 Years	Multiparous	2nd Trimester	> 4 members	57	162	21.72	normal Weight	3001-5,000 SR	Primary School	No	Urban	No	Yes	Non-iodized salt	No	34.76	0.77	45.36	1.03	46.93
23	>18 and < 25 Years	Primiparous	2nd Trimester	<= 4 members	67	154	28.25	Overweight	3001-5,000 SR	University	No	Urban	No	No	Don't know	No	32.47	0.84	38.84	1.13	43.84
23	>18 and < 25 Years	Primiparous	2nd Trimester	<= 4 members	59	160	23.05	normal Weight	3001-5,000 SR	Primary School	No	Urban	No	No	Iodized Salt	No	59.75	0.79	75.86	1.06	80.66
29	>25 and < 35 Years	Multiparous	2nd Trimester	<= 4 members	70	159	27.69	Overweight	5,001-10,000 SR	University	No	Urban	No	No	Iodized Salt	No	81.77	0.87	93.81	1.18	110.39
23	>18 and < 25 Years	Primiparous	2nd Trimester	<= 4 members	54	155	22.48	normal Weight	< 3000 SR	Intermediate School	Yes	Urban	No	No	Iodized Salt	No	58.17	0.69	84.71	0.93	78.53
33	>25 and < 35 Years	Multiparous	2nd Trimester	> 4 members	60	158	24.03	normal Weight	3001-5,000 SR	Intermediate School	No	Urban	No	No	Iodized Salt	No	75.79	0.72	105.35	0.97	102.32
24	>18 and < 25 Years	Primiparous	2nd Trimester	<= 4 members	51	161	19.68	normal Weight	3001-5,000 SR	University	No	Urban	No	No	Iodized Salt	No	92.14	0.67	136.97	0.91	124.39
29	>25 and < 35 Years	Multiparous	2nd Trimester	<= 4 members	65	163	24.46	normal Weight	< 3000 SR	University	No	Urban	No	Yes	Iodized Salt	No	56.57	0.85	66.78	1.14	76.37
28	>25 and < 35 Years	Multiparous	2nd Trimester	> 4 members	70	166	25.4	Overweight	3001-5,000 SR	Intermediate School	No	Urban	No	No	Iodized Salt	No	86.02	0.94	91.03	1.28	116.13
38	> 35 Years	Multiparous	2nd Trimester	> 4 members	62	158	24.84	normal Weight	> 10,001	Illiterate	Yes	Urban	No	No	Iodized Salt	No	50.93	0.71	71.9	0.96	68.75
24	>18 and < 25 Years	Multiparous	2nd Trimester	<= 4 members	54	160	21.09	normal Weight	3001-5,000 SR	University	No	Urban	No	Yes	Iodized Salt	No	41.6	0.71	58.51	0.96	46.16
27	>25 and < 35 Years	Multiparous	2nd Trimester	<= 4 members	53	160	20.7	normal Weight	5,001-10,000 SR	Intermediate School	No	Urban	No	No	Iodized Salt	No	56.75	0.68	83.62	0.92	76.61
23	>18 and < 25 Years	Primiparous	2nd Trimester	<= 4 members	52	156	21.37	normal Weight	3001-5,000 SR	University	No	Urban	No	No	Iodized Salt	No	46.97	0.67	70.58	0.9	43.41
26	>25 and < 35 Years	Multiparous	2nd Trimester	<= 4 members	43	154	18.13	Underweight	3001-5,000 SR	Primary School	No	Urban	No	No	Iodized Salt	No	60.01	0.52	116.44	0.7	81.01
35	> 35 Years	Multiparous	2nd Trimester	<= 4 members	66	162	25.15	Overweight	> 10,001	Intermediate School	No	Urban	No	No	Iodized Salt	No	63.67	0.81	79.05	1.09	85.96
33	>25 and < 35 Years	Primiparous	2nd Trimester	<= 4 members	70	160	27.34	Overweight	5,001-10,000 SR	University	Yes	Urban	No	No	Iodized Salt	No	50.11	0.85	58.98	1.15	67.65
30	>25 and < 35 Years	Multiparous	2nd Trimester	<= 4 members	57	160	22.27	normal Weight	> 10,001	University	Yes	Urban	No	No	Iodized Salt	No	103.25	0.71	144.54	0.96	139.39
35	> 35 Years	Multiparous	2nd Trimester	<= 4 members	76	165	27.91	Overweight	5,001-10,000 SR	University	Yes	Urban	No	No	Non-iodized salt	No	34.87	0.95	36.87	1.28	47.07
33	>25 and < 35 Years	Multiparous	2nd Trimester	<= 4 members	58	154	24.46	normal Weight	5,001-10,000 SR	Intermediate School	Yes	Urban	No	No	Iodized Salt	No	71.76	0.67	107.27	0.9	96.88
28	>25 and < 35 Years	Multiparous	2nd Trimester	<= 4 members	63	162	24.01	normal Weight	3001-5,000 SR	University	Yes	Urban	No	No	Non-iodized salt	No	48.36	0.82	58.93	1.11	65.29
31	>25 and < 35 Years	Multiparous	2nd Trimester	<= 4 members	55	155	22.89	normal Weight	3001-5,000 SR	University	No	Urban	No	No	Iodized Salt	No	39.46	0.65	60.51	0.88	41.27
25	>18 and < 25 Years	Primiparous	2nd Trimester	<= 4 members	48	150	21.33	normal Weight	3001-5,000 SR	University	No	Urban	No	No	Iodized Salt	No	36.79	0.57	64.61	0.77	48.66
21	>18 and < 25 Years	Multiparous	2nd Trimester	<= 4 members	70	165	25.71	Overweight	5,001-10,000 SR	University	No	Urban	No	No	Iodized Salt	No	43.59	0.99	43.84	1.34	43.85
39	> 35 Years	Multiparous	2nd Trimester	> 4 members	68	165	24.98	normal Weight	3001-5,000 SR	University	No	Urban	No	Yes	Non-iodized salt	No	60.76	0.82	74.03	1.11	82.03
32	>25 and < 35 Years	Multiparous	2nd Trimester	<= 4 members	70	160	27.34	Overweight	5,001-10,000 SR	University	Yes	Urban	No	No	Iodized Salt	No	56.98	0.86	66.45	1.16	76.92
36	> 35 Years	Multiparous	2nd Trimester	> 4 members	68	159	26.9	Overweight	3001-5,000 SR	Intermediate School	No	Urban	No	No	Iodized Salt	No	67.4	0.8	84.69	1.07	90.99
23	>18 and < 25 Years	Primiparous	2nd Trimester	<= 4 members	59	150	26.22	Overweight	3001-5,000 SR	University	No	Urban	No	No	Iodized Salt	No	46.53	0.71	65.23	0.96	62.82
35	> 35 Years	Multiparous	2nd Trimester	<= 4 members	57	163	21.45	normal Weight	> 10,001	Intermediate School	No	Urban	No	No	Iodized Salt	No	70.66	0.7	101.01	0.94	95.39
38	> 35 Years	Multiparous	2nd Trimester	<= 4 members	76	166	27.58	Overweight	> 10,001	University	No	Urban	No	No	Iodized Salt	No	60.01	0.93	64.65	1.25	81.01
32	>25 and < 35 Years	Multiparous	2nd Trimester	<= 4 members	53	158	21.23	normal Weight	3001-5,000 SR	University	No	Urban	No	No	Iodized Salt	No	57.58	0.64	90.26	0.86	77.73
34	>25 and < 35 Years	Multiparous	2nd Trimester	<= 4 members	63	162	24.01	normal Weight	3001-5,000 SR	University	No	Urban	No	No	Non-iodized salt	No	37.83	0.78	48.7	1.05	41.27
31	>25 and < 35 Years	Multiparous	2nd Trimester	<= 4 members	97	165	35.63	Obese	3001-5,000 SR	University	Yes	Urban	No	Yes	Iodized Salt	No	64.49	1.17	55.19	1.58	87.06
23	>18 and < 25 Years	Primiparous	2nd Trimester	<= 4 members	70	160	27.34	Overweight	3001-5,000 SR	University	No	Urban	No	No	Iodized Salt	No	70.77	0.93	76.18	1.25	95.54
32	>25 and < 35 Years	Multiparous	2nd Trimester	<= 4 members	59	164	21.94	normal Weight	3001-5,000 SR	University	No	Urban	No	No	Iodized Salt	No	75.14	0.75	99.83	1.02	101.44
26	>25 and < 35 Years	Multiparous	2nd Trimester	<= 4 members	60	158	24.03	normal Weight	5,001-10,000 SR	University	Yes	Urban	No	No	Non-iodized salt	No	62.97	0.77	82.16	1.03	85.01
21	>18 and < 25 Years	Primiparous	2nd Trimester	<= 4 members	56	153	23.92	normal Weight	< 3000 SR	University	Yes	Urban	No	Yes	Iodized Salt	No	79.79	0.71	112.14	0.96	107.72
26	>25 and < 35 Years	Primiparous	2nd Trimester	<= 4 members	93	157	37.73	Obese	3001-5,000 SR	University	No	Urban	No	Yes	Iodized Salt	No	49.07	1.05	46.52	1.42	66.24
32	>25 and < 35 Years	Multiparous	2nd Trimester	<= 4 members	65	157	26.37	Overweight	3001-5,000 SR	University	No	Urban	No	Yes	Iodized Salt	No	57.39	0.78	73.9	1.05	77.47
25	>18 and < 25 Years	Primiparous	2nd Trimester	<= 4 members	57	154	24.03	normal Weight	3001-5,000 SR	University	No	Urban	No	No	Non-iodized salt	No	42.58	0.71	60.24	0.95	57.48
24	>18 and < 25 Years	Primiparous	2nd Trimester	<= 4 members	56	164	20.82	normal Weight	3001-5,000 SR	University	No	Urban	No	No	Iodized Salt	No	76.01	0.76	99.45	1.03	102.61
24	>18 and < 25 Years	Multiparous	2nd Trimester	> 4 members	55	158	22.03	normal Weight	3001-5,000 SR	University	Yes	Urban	No	No	Iodized Salt	No	56.45	0.71	79.18	0.96	76.21
33	>25 and < 35 Years	Multiparous	2nd Trimester	<= 4 members	75	162	28.57	Overweight	3001-5,000 SR	University	Yes	Urban	No	No	Iodized Salt	No	84.77	0.92	91.94	1.24	114.44
25	>18 and < 25 Years	Multiparous	2nd Trimester	<= 4 members	56	160	21.88	normal Weight	3001-5,000 SR	University	No	Urban	No	No	Iodized Salt	No	76.71	0.73	104.67	0.99	103.56
29	>25 and < 35 Years	Multiparous	2nd Trimester	<= 4 members	56	159	22.15	normal Weight	5,001-10,000 SR	University	Yes	Urban	No	No	Non-iodized salt	No	64.66	0.7	92.18	0.95	87.29
27	>25 and < 35 Years	Multiparous	2nd Trimester	<= 4 members	70	158	28.04	Overweight	3001-5,000 SR	University	No	Urban	No	No	Iodized Salt	No	88.35	0.88	100.66	1.18	119.27
37	> 35 Years	Multiparous	2nd Trimester	> 4 members	70	161	27.01	Overweight	3001-5,000 SR	University	No	Urban	No	Yes	Iodized Salt	No	55.93	0.83	67.68	1.12	75.51
30	>25 and < 35 Years	Multiparous	2nd Trimester	> 4 members	65	164	24.17	normal Weight	3001-5,000 SR	University	No	Urban	No	Yes	Iodized Salt	No	53.96	0.85	63.69	1.14	72.84
23	>18 and < 25 Years	Primiparous	2nd Trimester	<= 4 members	57	150	25.33	Overweight	< 3000 SR	Intermediate School	No	Urban	No	No	Iodized Salt	No	85.79	0.69	124.23	0.93	115.81
38	> 35 Years	Multiparous	2nd Trimester	> 4 members	95	170	32.87	Obese	< 3000 SR	Primary School	No	Urban	No	Yes	Iodized Salt	No	62.68	1.16	54.17	1.56	84.62
23	>18 and < 25 Years	Multiparous	2nd Trimester	> 4 members	78	170	26.99	Overweight	3001-5,000 SR	Intermediate School	No	Urban	No	Yes	Non-iodized salt	No	72.05	1.14	63.48	1.53	97.27
28	>25 and < 35 Years	Multiparous	2nd Trimester	<= 4 members	65	160	25.39	Overweight	3001-5,000 SR	Primary School	No	Urban	No	Yes	Iodized Salt	No	64.43	0.83	77.6	1.12	86.98
34	>25 and < 35 Years	Multiparous	2nd Trimester	<= 4 members	80	156	32.87	Obese	3001-5,000 SR	Intermediate School	No	Urban	No	No	Iodized Salt	No	95.21	0.89	106.97	1.2	128.54
40	> 35 Years	Multiparous	2nd Trimester	> 4 members	95	180	29.32	Overweight	3001-5,000 SR	Illiterate	No	Urban	No	No	Iodized Salt	No	70.71	1.27	55.56	1.72	95.46
30	>25 and < 35 Years	Multiparous	2nd Trimester	> 4 members	98	179	30.59	Obese	3001-5,000 SR	Intermediate School	No	Urban	Yes	Yes	Non-iodized salt	No	98.07	1.42	69.09	1.92	132.39
30	>25 and < 35 Years	Multiparous	2nd Trimester	> 4 members	58	156	23.83	normal Weight	3001-5,000 SR	Illiterate	No	Urban	No	Yes	Non-iodized salt	No	46.87	0.7	66.83	0.95	63.28
33	>25 and < 35 Years	Multiparous	2nd Trimester	> 4 members	69	162	26.29	Overweight	3001-5,000 SR	University	No	Urban	No	Yes	Iodized Salt	No	71.41	0.86	83.41	1.16	96.41
27	>25 and < 35 Years	Multiparous	2nd Trimester	<= 4 members	60	159	23.73	normal Weight	3001-5,000 SR	University	No	Urban	No	No	Iodized Salt	No	76.47	0.77	99.72	1.04	103.24
20	>18 and < 25 Years	Primiparous	2nd Trimester	<= 4 members	55	160	21.48	normal Weight	< 3000 SR	Intermediate School	No	Urban	No	Yes	Iodized Salt	No	71.47	0.75	95.26	1.01	96.49
21	>18 and < 25 Years	Primiparous	2nd Trimester	<= 4 members	68	170	23.53	normal Weight	5,001-10,000 SR	University	No	Urban	No	No	Iodized Salt	No	85.33	1.01	84.34	1.37	115.19
30	>25 and < 35 Years	Multiparous	2nd Trimester	<= 4 members	61	162	23.24	normal Weight	< 3000 SR	Primary School	No	Urban	No	Yes	Iodized Salt	No	97.14	0.78	124.49	1.05	131.14
28	>25 and < 35 Years	Multiparous	2nd Trimester	<= 4 members	69	170	23.88	normal Weight	3001-5,000 SR	Intermediate School	No	Urban	Yes	Yes	Iodized Salt	No	60.36	0.97	62.46	1.3	81.48
22	>18 and < 25 Years	Multiparous	2nd Trimester	<= 4 members	64	160	25	Overweight	5,001-10,000 SR	University	Yes	Urban	Yes	Yes	Iodized Salt	No	96.21	0.86	111.63	1.16	129.88
23	>18 and < 25 Years	Multiparous	2nd Trimester	<= 4 members	49	150	21.78	normal Weight	3001-5,000 SR	Intermediate School	No	Urban	No	Yes	Non-iodized salt	No	61.4	0.59	103.7	0.8	82.89
28	>25 and < 35 Years	Multiparous	2nd Trimester	> 4 members	79	170	27.34	Overweight	< 3000 SR	Illiterate	No	Urban	No	No	Iodized Salt	No	81.95	1.1	74.57	1.48	110.63
30	>25 and < 35 Years	Primiparous	2nd Trimester	<= 4 members	60	154	25.3	Overweight	< 3000 SR	University	No	Rural	No	Yes	Non-iodized salt	No	27.3	0.71	38.4	0.96	36.85
25	>25 and < 35 Years	Primiparous	2nd Trimester	<= 4 members	60	155	24.97	normal Weight	3001-5,000 SR	University	No	Urban	No	Yes	Iodized Salt	No	101.5	0.75	135.18	1.01	137.03
23	>18 and < 25 Years	Multiparous	2nd Trimester	> 4 members	80	175	26.12	Overweight	3001-5,000 SR	Illiterate	No	Urban	No	No	Iodized Salt	No	83.75	1.22	68.69	1.65	113.06
30	>25 and < 35 Years	Multiparous	2nd Trimester	<= 4 members	70	160	27.34	Overweight	< 3000 SR	Intermediate School	No	Urban	No	No	Non-iodized salt	No	95.68	0.87	109.55	1.18	129.17
25	>25 and < 35 Years	Multiparous	2nd Trimester	<= 4 members	60	165	22.04	normal Weight	5,001-10,000 SR	University	Yes	Urban	No	Yes	Non-iodized salt	No	83.75	0.82	101.78	1.11	113.06
30	>25 and < 35 Years	Multiparous	2nd Trimester	> 4 members	75	169	26.26	Overweight	< 3000 SR	Primary School	No	Urban	No	No	Non-iodized salt	No	83.11	1.02	81.52	1.38	112.2
20	>18 and < 25 Years	Primiparous	2nd Trimester	<= 4 members	68	165	24.98	normal Weight	3001-5,000 SR	Intermediate School	No	Urban	No	No	Non-iodized salt	No	87.77	0.98	90.01	1.32	118.49
22	>18 and < 25 Years	Primiparous	2nd Trimester	<= 4 members	79	160	30.86	Obese	3001-5,000 SR	Intermediate School	No	Urban	No	Yes	Non-iodized salt	No	104.07	1.04	100.54	1.4	140.49
32	>25 and < 35 Years	Multiparous	2nd Trimester	> 4 members	49	162	18.67	normal Weight	< 3000 SR	Intermediate School	No	Urban	No	No	Non-iodized salt	No	39.16	0.6	64.93	0.81	40.86
21	>18 and < 25 Years	Primiparous	3rd Trimester	<= 4 members	58	165	21.3	normal Weight	> 10,001	University	No	Urban	No	No	Iodized Salt	No	252.85	0.82	307.92	1.11	341.35
35	> 35 Years	Multiparous	3rd Trimester	> 4 members	90	178	28.41	Overweight	< 3000 SR	Intermediate School	No	Urban	No	No	Iodized Salt	No	196.65	1.25	157.15	1.69	265.48
21	>18 and < 25 Years	Multiparous	3rd Trimester	> 4 members	50	146	23.46	normal Weight	3001-5,000 SR	Intermediate School	No	Urban	No	No	Iodized Salt	No	197.39	0.59	333.43	0.8	266.48
21	>18 and < 25 Years	Primiparous	3rd Trimester	<= 4 members	58	165	21.3	normal Weight	3001-5,000 SR	University	No	Urban	No	No	Iodized Salt	No	300.7	0.82	366.2	1.11	405.95
35	> 35 Years	Multiparous	3rd Trimester	> 4 members	90	178	28.41	Overweight	< 3000 SR	Intermediate School	No	Urban	No	No	Iodized Salt	No	198.3	1.25	158.47	1.69	267.71
29	>25 and < 35 Years	Multiparous	3rd Trimester	> 4 members	70	165	25.71	Overweight	< 3000 SR	Primary School	No	Urban	No	No	Iodized Salt	No	212.15	0.93	228.72	1.25	286.4
21	>18 and < 25 Years	Multiparous	3rd Trimester	> 4 members	50	146	23.46	normal Weight	3001-5,000 SR	Intermediate School	No	Urban	No	No	Iodized Salt	No	204.64	0.59	345.66	0.8	276.26
22	>18 and < 25 Years	Primiparous	3rd Trimester	<= 4 members	59	160	23.05	normal Weight	3001-5,000 SR	University	No	Urban	No	Yes	Iodized Salt	Yes	193.99	0.79	244.22	1.07	261.89
20	>18 and < 25 Years	Primiparous	3rd Trimester	<= 4 members	69	172	23.32	normal Weight	> 10,001	University	No	Urban	No	Yes	Iodized Salt	Yes	191.53	1.05	181.81	1.42	258.57
23	>18 and < 25 Years	Primiparous	3rd Trimester	<= 4 members	71	166	25.76	Overweight	5,001-10,000 SR	University	Yes	Urban	No	No	Iodized Salt	Yes	188.82	1	188.7	1.35	254.91
24	>18 and < 25 Years	Multiparous	3rd Trimester	<= 4 members	69	159	27.29	Overweight	5,001-10,000 SR	University	No	Urban	No	No	Iodized Salt	Yes	189.34	0.9	210.49	1.21	255.61
31	>25 and < 35 Years	Multiparous	3rd Trimester	> 4 members	74	168	26.21	Overweight	5,001-10,000 SR	Intermediate School	No	Urban	No	No	Iodized Salt	Yes	185.39	0.99	187.61	1.33	250.28
26	>25 and < 35 Years	Multiparous	3rd Trimester	> 4 members	81	175	26.45	Overweight	5,001-10,000 SR	Intermediate School	No	Urban	No	No	Iodized Salt	Yes	191.93	1.2	159.72	1.62	259.11
30	>25 and < 35 Years	Multiparous	3rd Trimester	<= 4 members	80	160	31.25	Obese	< 3000 SR	University	No	Urban	No	Yes	Iodized Salt	Yes	260.04	0.97	266.99	1.31	351.06
27	>25 and < 35 Years	Multiparous	3rd Trimester	<= 4 members	85	165	31.22	Obese	< 3000 SR	University	No	Urban	No	Yes	Iodized Salt	Yes	276.93	1.11	248.67	1.5	373.85
32	>25 and < 35 Years	Multiparous	3rd Trimester	> 4 members	61	148	27.84	Overweight	< 3000 SR	Illiterate	No	Urban	No	Yes	Iodized Salt	Yes	237.3	0.66	357.7	0.9	320.36
28	>25 and < 35 Years	Multiparous	3rd Trimester	> 4 members	65	153	27.77	Overweight	< 3000 SR	Illiterate	No	Urban	No	Yes	Iodized Salt	Yes	237.33	0.77	307.96	1.04	320.39
27	>25 and < 35 Years	Multiparous	3rd Trimester	> 4 members	96	166	34.83	Obese	< 3000 SR	University	No	Rural	No	No	Iodized Salt	Yes	242.85	1.22	198.65	1.65	327.85
32	>25 and < 35 Years	Multiparous	3rd Trimester	<= 4 members	69	162	26.29	Overweight	3001-5,000 SR	Primary School	No	Urban	No	Yes	Don't know	Yes	191.77	0.86	221.91	1.17	258.89
30	>25 and < 35 Years	Multiparous	3rd Trimester	> 4 members	85	156	34.93	Obese	< 3000 SR	University	No	Rural	No	No	Iodized Salt	Yes	258.45	0.96	269.62	1.29	348.91
30	>25 and < 35 Years	Multiparous	3rd Trimester	<= 4 members	77	171	26.33	Overweight	3001-5,000 SR	Primary School	No	Urban	No	Yes	Don't know	Yes	189.55	1.07	177.96	1.44	255.89
34	>25 and < 35 Years	Multiparous	3rd Trimester	<= 4 members	60	160	23.44	normal Weight	3001-5,000 SR	Illiterate	Yes	Urban	No	No	Iodized Salt	Yes	199.81	0.73	275.24	0.98	269.75
31	>25 and < 35 Years	Multiparous	3rd Trimester	<= 4 members	67	170	23.18	normal Weight	3001-5,000 SR	Illiterate	Yes	Urban	No	No	Iodized Salt	Yes	197.36	0.91	216.19	1.23	266.43
35	> 35 Years	Multiparous	3rd Trimester	> 4 members	80	179	24.97	normal Weight	3001-5,000 SR	Intermediate School	No	Urban	No	No	Iodized Salt	Yes	186.98	1.13	164.84	1.53	252.42
37	> 35 Years	Multiparous	3rd Trimester	> 4 members	70	168	24.8	normal Weight	3001-5,000 SR	Intermediate School	No	Urban	No	No	Iodized Salt	Yes	193.91	0.89	218.99	1.2	261.78
36	> 35 Years	Multiparous	3rd Trimester	<= 4 members	57	159	22.55	normal Weight	< 3000 SR	University	No	Urban	No	No	Iodized Salt	Yes	223.24	0.67	333.46	0.9	301.38
40	> 35 Years	Multiparous	3rd Trimester	<= 4 members	64	168	22.67	normal Weight	< 3000 SR	University	No	Urban	No	No	Iodized Salt	Yes	236.21	0.79	300.78	1.06	318.89
35	> 35 Years	Multiparous	3rd Trimester	> 4 members	105	177	33.51	Obese	< 3000 SR	Primary School	No	Urban	No	Yes	Non-iodized salt	Yes	202.79	1.39	145.97	1.88	273.76
24	>18 and < 25 Years	Multiparous	3rd Trimester	<= 4 members	110	156	45.2	Obese	5,001-10,000 SR	University	No	Urban	No	No	Non-iodized salt	No	115.64	1.08	107.3	1.46	156.12
30	>25 and < 35 Years	Multiparous	3rd Trimester	> 4 members	74	159	29.27	Overweight	< 3000 SR	University	No	Urban	No	No	Iodized Salt	No	133.57	0.91	147.5	1.22	180.32
25	>18 and < 25 Years	Multiparous	3rd Trimester	<= 4 members	58	158	23.23	normal Weight	3001-5,000 SR	University	No	Rural	No	No	Iodized Salt	No	148.53	0.75	198.81	1.01	200.51
25	>18 and < 25 Years	Multiparous	3rd Trimester	<= 4 members	61	162	23.24	normal Weight	3001-5,000 SR	University	No	Rural	No	No	Iodized Salt	No	127.52	0.82	156.32	1.1	172.15
28	>25 and < 35 Years	Multiparous	3rd Trimester	<= 4 members	68	161	26.23	Overweight	< 3000 SR	University	No	Urban	No	No	Iodized Salt	No	123.5	0.88	141.11	1.18	166.73
24	>18 and < 25 Years	Primiparous	3rd Trimester	<= 4 members	77	165	28.28	Overweight	< 3000 SR	University	No	Urban	No	No	Iodized Salt	No	172.79	1.06	163.56	1.43	233.26
27	>25 and < 35 Years	Multiparous	3rd Trimester	<= 4 members	70	154	29.52	Overweight	3001-5,000 SR	Intermediate School	No	Urban	No	No	Iodized Salt	No	138.92	0.84	165.89	1.13	187.54
28	>25 and < 35 Years	Multiparous	3rd Trimester	<= 4 members	70	153	29.9	Overweight	< 3000 SR	Intermediate School	No	Urban	No	No	Iodized Salt	No	171.13	0.82	208.72	1.11	231.03
28	>25 and < 35 Years	Multiparous	3rd Trimester	> 4 members	68	175	22.2	normal Weight	< 3000 SR	Intermediate School	No	Urban	No	No	Iodized Salt	No	181.47	0.99	182.84	1.34	244.99
30	>25 and < 35 Years	Multiparous	3rd Trimester	> 4 members	55	150	24.44	normal Weight	< 3000 SR	Illiterate	No	Urban	No	No	Iodized Salt	No	140.44	0.63	223.96	0.85	189.59
29	>25 and < 35 Years	Multiparous	3rd Trimester	> 4 members	70	165	25.71	Overweight	< 3000 SR	Primary School	No	Urban	No	No	Iodized Salt	No	182.79	0.93	197.08	1.25	246.77
30	>25 and < 35 Years	Multiparous	3rd Trimester	<= 4 members	68	162	25.91	Overweight	3001-5,000 SR	Intermediate School	No	Urban	No	No	Iodized Salt	No	152.04	0.87	175.11	1.17	205.26
25	>25 and < 35 Years	Primiparous	3rd Trimester	<= 4 members	65	175	21.22	normal Weight	3001-5,000 SR	Intermediate School	No	Urban	No	No	Iodized Salt	No	136.01	0.97	140.06	1.31	183.62
31	>25 and < 35 Years	Multiparous	3rd Trimester	> 4 members	70	168	24.8	normal Weight	< 3000 SR	Intermediate School	No	Urban	No	Yes	Non-iodized salt	No	132.47	0.94	141.36	1.27	178.83
24	>18 and < 25 Years	Multiparous	3rd Trimester	<= 4 members	110	156	45.2	Obese	5,001-10,000 SR	University	No	Urban	No	No	Non-iodized salt	No	118.15	1.08	109.62	1.46	159.5
33	>25 and < 35 Years	Multiparous	3rd Trimester	> 4 members	71	156	29.17	Overweight	< 3000 SR	University	No	Urban	No	No	Iodized Salt	No	136.19	0.82	165.7	1.11	183.86
25	>18 and < 25 Years	Multiparous	3rd Trimester	<= 4 members	57	160	22.27	normal Weight	3001-5,000 SR	University	No	Rural	No	No	Iodized Salt	No	147.6	0.75	197.64	1.01	199.26
25	>18 and < 25 Years	Multiparous	3rd Trimester	<= 4 members	58	158	23.23	normal Weight	3001-5,000 SR	University	No	Rural	No	No	Iodized Salt	No	145.27	0.75	194.45	1.01	196.11
28	>25 and < 35 Years	Multiparous	3rd Trimester	<= 4 members	68	161	26.23	Overweight	< 3000 SR	University	No	Urban	No	No	Iodized Salt	No	126.01	0.88	143.97	1.18	170.11
24	>18 and < 25 Years	Primiparous	3rd Trimester	<= 4 members	77	165	28.28	Overweight	< 3000 SR	University	No	Urban	No	No	Iodized Salt	No	128.03	1.06	121.19	1.43	172.84
27	>25 and < 35 Years	Multiparous	3rd Trimester	<= 4 members	70	154	29.52	Overweight	3001-5,000 SR	Intermediate School	No	Urban	No	No	Iodized Salt	No	138.29	0.84	165.14	1.13	186.69
28	>25 and < 35 Years	Multiparous	3rd Trimester	<= 4 members	70	153	29.9	Overweight	< 3000 SR	Intermediate School	No	Urban	No	No	Iodized Salt	No	171.78	0.82	209.5	1.11	231.9
28	>25 and < 35 Years	Multiparous	3rd Trimester	> 4 members	68	175	22.2	normal Weight	< 3000 SR	Intermediate School	No	Urban	No	No	Iodized Salt	No	183.92	0.99	185.3	1.34	248.29
30	>25 and < 35 Years	Multiparous	3rd Trimester	> 4 members	55	150	24.44	normal Weight	< 3000 SR	Illiterate	No	Urban	No	No	Iodized Salt	No	156.38	0.63	249.38	0.85	211.11
30	>25 and < 35 Years	Multiparous	3rd Trimester	<= 4 members	70	165	25.71	Overweight	3001-5,000 SR	Intermediate School	No	Urban	No	No	Iodized Salt	No	147.46	0.92	160.43	1.24	199.07
25	>25 and < 35 Years	Primiparous	3rd Trimester	<= 4 members	67	176	21.62	normal Weight	3001-5,000 SR	Intermediate School	No	Urban	No	No	Iodized Salt	No	135.32	1.01	133.82	1.37	182.68
31	>25 and < 35 Years	Multiparous	3rd Trimester	> 4 members	70	168	24.8	normal Weight	< 3000 SR	Intermediate School	No	Urban	No	Yes	Non-iodized salt	No	164.74	0.94	175.81	1.27	222.4
40	> 35 Years	Multiparous	3rd Trimester	> 4 members	61	158	24.44	normal Weight	5,001-10,000 SR	University	Yes	Urban	No	No	Iodized Salt	No	116.4	0.68	170.33	0.92	157.14
32	>25 and < 35 Years	Multiparous	3rd Trimester	<= 4 members	50	145	23.78	normal Weight	3001-5,000 SR	University	No	Urban	No	No	Iodized Salt	No	112.17	0.53	210.88	0.72	151.43
38	> 35 Years	Primiparous	3rd Trimester	<= 4 members	64	147	29.62	Overweight	3001-5,000 SR	University	Yes	Urban	No	No	Iodized Salt	No	113.73	0.64	176.57	0.87	153.54
38	> 35 Years	Multiparous	3rd Trimester	> 4 members	60	159	23.73	normal Weight	< 3000 SR	Primary School	No	Urban	No	No	Iodized Salt	No	117.92	0.69	170.34	0.93	159.19
22	>18 and < 25 Years	Primiparous	3rd Trimester	<= 4 members	68	145	32.34	Obese	< 3000 SR	Intermediate School	No	Urban	No	No	Iodized Salt	No	123.65	0.76	162.98	1.02	166.93
33	>25 and < 35 Years	Multiparous	3rd Trimester	> 4 members	90	160	35.16	Obese	5,001-10,000 SR	University	No	Urban	Yes	No	Iodized Salt	No	111.63	1.02	109.17	1.38	150.7
30	>25 and < 35 Years	Multiparous	3rd Trimester	> 4 members	95	160	37.11	Obese	3001-5,000 SR	Intermediate School	No	Urban	No	No	Iodized Salt	No	119.58	1.08	110.73	1.46	161.43
30	>25 and < 35 Years	Multiparous	3rd Trimester	> 4 members	64	160	25	Overweight	< 3000 SR	Intermediate School	No	Urban	No	No	Iodized Salt	No	112.44	0.8	139.96	1.08	151.8
25	>25 and < 35 Years	Multiparous	3rd Trimester	> 4 members	80	169	28.01	Overweight	5,001-10,000 SR	Intermediate School	No	Urban	No	Yes	Iodized Salt	No	112.97	1.13	100.03	1.52	152.51
36	> 35 Years	Multiparous	3rd Trimester	> 4 members	83	165	30.49	Obese	< 3000 SR	Intermediate School	No	Urban	No	Yes	Iodized Salt	No	115.13	1.01	114.38	1.36	155.43
23	>18 and < 25 Years	Multiparous	3rd Trimester	<= 4 members	79	175	25.8	Overweight	3001-5,000 SR	Intermediate School	No	Urban	No	No	Iodized Salt	No	111.96	1.2	92.92	1.63	151.14
41	> 35 Years	Multiparous	3rd Trimester	> 4 members	62	159	24.52	normal Weight	5,001-10,000 SR	University	Yes	Urban	No	No	Iodized Salt	No	116.24	0.69	167.43	0.94	156.92
34	>25 and < 35 Years	Multiparous	3rd Trimester	<= 4 members	51	147	23.6	normal Weight	3001-5,000 SR	University	No	Urban	No	No	Iodized Salt	No	114.9	0.54	211.39	0.73	155.11
38	> 35 Years	Primiparous	3rd Trimester	<= 4 members	64	147	29.62	Overweight	3001-5,000 SR	University	Yes	Urban	No	No	Iodized Salt	No	113.73	0.64	176.57	0.87	153.54
39	> 35 Years	Multiparous	3rd Trimester	> 4 members	60	159	23.73	normal Weight	< 3000 SR	Primary School	No	Urban	No	No	Iodized Salt	No	116.29	0.69	169.65	0.93	156.99
24	>18 and < 25 Years	Primiparous	3rd Trimester	<= 4 members	71	149	31.98	Obese	< 3000 SR	Intermediate School	No	Urban	No	No	Iodized Salt	No	149.46	0.81	183.62	1.1	201.77
33	>25 and < 35 Years	Multiparous	3rd Trimester	> 4 members	88	158	35.25	Obese	5,001-10,000 SR	University	No	Urban	Yes	No	Iodized Salt	No	118.59	0.98	121.01	1.32	160.1
30	>25 and < 35 Years	Multiparous	3rd Trimester	> 4 members	98	162	37.34	Obese	3001-5,000 SR	Intermediate School	No	Urban	No	No	Iodized Salt	No	112.51	1.13	99.47	1.53	151.89
30	>25 and < 35 Years	Multiparous	3rd Trimester	> 4 members	65	162	24.77	Overweight	< 3000 SR	Intermediate School	No	Urban	No	No	Iodized Salt	No	117.23	0.83	141	1.12	158.26
23	>25 and < 35 Years	Multiparous	3rd Trimester	> 4 members	84	173	28.06	Overweight	5,001-10,000 SR	Intermediate School	No	Urban	No	Yes	Iodized Salt	No	113.33	1.25	90.71	1.69	153
39	> 35 Years	Multiparous	3rd Trimester	> 4 members	86	169	30.11	Obese	< 3000 SR	Intermediate School	No	Urban	No	Yes	Iodized Salt	No	115.83	1.05	110	1.42	156.37
23	>18 and < 25 Years	Multiparous	3rd Trimester	<= 4 members	79	175	25.8	Overweight	3001-5,000 SR	Intermediate School	No	Urban	No	No	Iodized Salt	No	118.27	1.2	98.16	1.63	159.66
19	>18 and < 25 Years	Primiparous	3rd Trimester	<= 4 members	66	160	25.78	Overweight	5,001-10,000 SR	University	Yes	Urban	Yes	No	Iodized Salt	Yes	168.28	0.91	184.89	1.23	227.18
23	>18 and < 25 Years	Multiparous	3rd Trimester	<= 4 members	82	177	26.17	Overweight	> 10,001	Intermediate School	No	Urban	No	Yes	Iodized Salt	Yes	159.44	1.27	125.43	1.72	215.24
20	>18 and < 25 Years	Multiparous	3rd Trimester	<= 4 members	75	166	27.21	Overweight	5,001-10,000 SR	University	No	Urban	No	No	Iodized Salt	Yes	165.03	1.08	152.89	1.46	222.79
24	>18 and < 25 Years	Multiparous	3rd Trimester	<= 4 members	70	164	26.03	Overweight	< 3000 SR	Intermediate School	No	Urban	No	Yes	Iodized Salt	Yes	163.21	0.96	170.06	1.3	220.33
26	>25 and < 35 Years	Multiparous	3rd Trimester	> 4 members	83	174	27.41	Overweight	5,001-10,000 SR	University	No	Urban	No	Yes	Iodized Salt	Yes	181.53	1.22	149.19	1.64	245.07
28	>25 and < 35 Years	Multiparous	3rd Trimester	> 4 members	79	169	27.66	Overweight	5,001-10,000 SR	University	No	Urban	No	Yes	Iodized Salt	Yes	178.57	1.09	164.14	1.47	241.07
29	>25 and < 35 Years	Multiparous	3rd Trimester	<= 4 members	75	175	24.49	normal Weight	3001-5,000 SR	Intermediate School	No	Urban	No	Yes	Non-iodized salt	Yes	174.01	1.09	160.06	1.47	234.92
31	>25 and < 35 Years	Multiparous	3rd Trimester	<= 4 members	83	184	24.51	normal Weight	3001-5,000 SR	Intermediate School	No	Urban	No	Yes	Non-iodized salt	Yes	175.84	1.27	138.03	1.72	237.38
39	> 35 Years	Multiparous	3rd Trimester	> 4 members	89	180	27.47	Overweight	3001-5,000 SR	Illiterate	No	Urban	No	No	Iodized Salt	Yes	177.88	1.22	146.3	1.64	240.14
42	> 35 Years	Multiparous	3rd Trimester	> 4 members	75	165	27.54	Overweight	3001-5,000 SR	Illiterate	No	Urban	No	No	Iodized Salt	Yes	173.17	0.87	198.5	1.18	233.78
20	>18 and < 25 Years	Multiparous	3rd Trimester	<= 4 members	72	168	25.51	Overweight	3001-5,000 SR	Primary School	No	Urban	No	Yes	Iodized Salt	Yes	166.35	1.06	156.93	1.43	224.57
19	>18 and < 25 Years	Multiparous	3rd Trimester	<= 4 members	65	160	25.39	Overweight	3001-5,000 SR	Primary School	No	Urban	No	Yes	Iodized Salt	Yes	164.01	0.9	182.83	1.21	221.41
18	>18 and < 25 Years	Multiparous	3rd Trimester	<= 4 members	90	177	28.72	Overweight	< 3000 SR	Primary School	Yes	Urban	No	Yes	Non-iodized salt	Yes	124.03	1.44	86.16	1.94	167.44
23	>18 and < 25 Years	Multiparous	3rd Trimester	> 4 members	68	160	26.56	Overweight	< 3000 SR	University	No	Urban	No	No	Iodized Salt	Yes	180.96	0.9	199.97	1.22	244.29
25	>18 and < 25 Years	Multiparous	3rd Trimester	> 4 members	60	170	20.76	normal Weight	3001-5,000 SR	Intermediate School	No	Urban	No	No	Don't know	Yes	112.97	0.86	131.9	1.16	152.51
21	>18 and < 25 Years	Multiparous	3rd Trimester	<= 4 members	77	164	28.63	Overweight	< 3000 SR	Primary School	Yes	Urban	No	Yes	Non-iodized salt	Yes	125.76	1.07	117.33	1.45	169.78
21	>18 and < 25 Years	Multiparous	3rd Trimester	> 4 members	62	153	26.49	Overweight	< 3000 SR	University	No	Urban	No	No	Iodized Salt	Yes	177.27	0.78	225.89	1.06	239.32
21	>18 and < 25 Years	Multiparous	3rd Trimester	> 4 members	68	180	20.99	normal Weight	3001-5,000 SR	Intermediate School	No	Urban	No	No	Don't know	Yes	116.91	1.1	106.73	1.48	157.83
20	>18 and < 25 Years	Multiparous	3rd Trimester	<= 4 members	54	160	21.09	normal Weight	3001-5,000 SR	University	No	Urban	Yes	Yes	Non-iodized salt	Yes	143.93	0.74	195.68	0.99	194.31
22	>18 and < 25 Years	Primiparous	3rd Trimester	<= 4 members	62	165	22.77	normal Weight	3001-5,000 SR	University	No	Urban	No	No	Iodized Salt	Yes	130.8	0.87	149.67	1.18	176.58
19	>18 and < 25 Years	Primiparous	3rd Trimester	<= 4 members	66	173	22.05	normal Weight	< 3000 SR	Primary School	No	Urban	No	Yes	Non-iodized salt	Yes	122.21	1.02	119.52	1.38	164.99
24	>18 and < 25 Years	Multiparous	3rd Trimester	<= 4 members	80	170	27.68	Overweight	3001-5,000 SR	University	No	Urban	No	No	Iodized Salt	Yes	155.96	1.15	135.49	1.55	210.55
21	>18 and < 25 Years	Multiparous	3rd Trimester	<= 4 members	48	151	21.05	normal Weight	3001-5,000 SR	University	No	Urban	Yes	Yes	Non-iodized salt	Yes	141.52	0.59	238.12	0.8	191.05
20	>18 and < 25 Years	Primiparous	3rd Trimester	<= 4 members	56	158	22.43	normal Weight	3001-5,000 SR	University	No	Urban	No	No	Iodized Salt	Yes	127.94	0.75	170.21	1.01	172.72
22	>18 and < 25 Years	Primiparous	3rd Trimester	<= 4 members	60	165	22.04	normal Weight	< 3000 SR	Primary School	No	Urban	No	Yes	Non-iodized salt	Yes	125.84	0.84	149.05	1.14	169.88
25	>18 and < 25 Years	Multiparous	3rd Trimester	<= 4 members	75	166	27.21	Overweight	3001-5,000 SR	University	No	Urban	No	No	Iodized Salt	Yes	157.83	1.03	152.57	1.4	213.07
19	>18 and < 25 Years	Primiparous	3rd Trimester	<= 4 members	72	164	26.76	Overweight	5,001-10,000 SR	University	No	Rural	No	Yes	Iodized Salt	Yes	149.95	1.03	145.9	1.39	202.43
22	>18 and < 25 Years	Multiparous	3rd Trimester	> 4 members	70	175	22.86	normal Weight	< 3000 SR	Illiterate	No	Urban	No	Yes	Iodized Salt	Yes	161.5	1.08	149.85	1.45	218.02
23	>18 and < 25 Years	Multiparous	3rd Trimester	> 4 members	79	165	29.02	Overweight	3001-5,000 SR	Intermediate School	No	Urban	No	No	Iodized Salt	Yes	170.69	1.09	156.79	1.47	230.43
23	>18 and < 25 Years	Primiparous	3rd Trimester	<= 4 members	80	173	26.73	Overweight	5,001-10,000 SR	University	No	Rural	No	Yes	Iodized Salt	Yes	143.84	1.2	120.24	1.61	194.18
25	>18 and < 25 Years	Multiparous	3rd Trimester	> 4 members	66	170	22.83	normal Weight	< 3000 SR	Illiterate	No	Urban	No	Yes	Iodized Salt	Yes	154.46	0.95	162.87	1.28	208.52
18	>18 and < 25 Years	Multiparous	3rd Trimester	> 4 members	82	168	29.05	Overweight	3001-5,000 SR	Intermediate School	No	Urban	No	No	Iodized Salt	Yes	168.47	1.21	139.18	1.63	227.43
24	>18 and < 25 Years	Multiparous	3rd Trimester	<= 4 members	60	160	23.44	normal Weight	3001-5,000 SR	University	No	Urban	No	Yes	Iodized Salt	Yes	166.01	0.79	208.96	1.07	224.12
19	>18 and < 25 Years	Multiparous	3rd Trimester	<= 4 members	83	170	28.72	Overweight	3001-5,000 SR	University	No	Urban	No	Yes	Non-iodized salt	Yes	160.48	1.24	129.5	1.67	216.65
20	>18 and < 25 Years	Multiparous	3rd Trimester	<= 4 members	66	168	23.38	normal Weight	3001-5,000 SR	University	No	Urban	No	Yes	Iodized Salt	Yes	153.34	0.97	157.63	1.31	207.01
21	>18 and < 25 Years	Multiparous	3rd Trimester	<= 4 members	78	166	28.3	Overweight	3001-5,000 SR	University	No	Urban	No	Yes	Non-iodized salt	Yes	162.27	1.11	146.49	1.5	219.07
24	>18 and < 25 Years	Multiparous	3rd Trimester	> 4 members	80	158	32.05	Obese	3001-5,000 SR	Intermediate School	No	Urban	No	No	Iodized Salt	Yes	165.99	1	165.86	1.35	224.08
22	>25 and < 35 Years	Primiparous	3rd Trimester	<= 4 members	70	170	24.22	normal Weight	5,001-10,000 SR	Intermediate School	No	Urban	No	Yes	Non-iodized salt	Yes	122.87	1.03	118.96	1.39	165.88
21	>25 and < 35 Years	Multiparous	3rd Trimester	> 4 members	79	170	27.34	Overweight	3001-5,000 SR	Intermediate School	No	Urban	No	Yes	Iodized Salt	Yes	171.73	1.17	147.07	1.58	231.83
25	>18 and < 25 Years	Multiparous	3rd Trimester	> 4 members	80	158	32.05	Obese	3001-5,000 SR	Intermediate School	No	Urban	No	No	Iodized Salt	Yes	165.93	0.99	167.25	1.34	224.01
23	>25 and < 35 Years	Primiparous	3rd Trimester	<= 4 members	67	166	24.31	normal Weight	5,001-10,000 SR	Intermediate School	No	Urban	No	Yes	Non-iodized salt	Yes	120.11	0.95	126.98	1.28	162.15
25	>25 and < 35 Years	Multiparous	3rd Trimester	> 4 members	71	160	27.73	Overweight	3001-5,000 SR	Intermediate School	No	Urban	No	Yes	Iodized Salt	Yes	169.2	0.92	183	1.25	228.42
26	>25 and < 35 Years	Multiparous	3rd Trimester	<= 4 members	80	160	31.25	Obese	3001-5,000 SR	University	No	Urban	No	No	Iodized Salt	Yes	130.77	1.01	129.55	1.36	176.54
28	>25 and < 35 Years	Primiparous	3rd Trimester	<= 4 members	74	162	28.2	Overweight	3001-5,000 SR	Illiterate	No	Urban	No	No	Iodized Salt	Yes	147.86	0.95	155	1.29	199.61
33	>25 and < 35 Years	Multiparous	3rd Trimester	<= 4 members	41	155	17.07	Underweight	< 3000 SR	University	Yes	Urban	No	No	Iodized Salt	Yes	135.02	0.46	293.09	0.62	182.28
34	>25 and < 35 Years	Multiparous	3rd Trimester	> 4 members	81	166	29.39	Overweight	5,001-10,000 SR	Illiterate	No	Urban	No	Yes	Iodized Salt	Yes	170.03	1.02	166.98	1.37	229.54
32	>25 and < 35 Years	Multiparous	3rd Trimester	<= 4 members	75	155	31.21	Obese	3001-5,000 SR	University	No	Urban	No	No	Iodized Salt	Yes	127.62	0.86	149.23	1.15	172.29
29	>25 and < 35 Years	Primiparous	3rd Trimester	<= 4 members	80	168	28.34	Overweight	3001-5,000 SR	Illiterate	No	Urban	No	No	Iodized Salt	Yes	141.29	1.08	130.97	1.46	190.74
26	>25 and < 35 Years	Multiparous	3rd Trimester	<= 4 members	48	167	17.21	Underweight	< 3000 SR	University	Yes	Urban	No	No	Iodized Salt	Yes	140.59	0.64	218.39	0.87	189.79
27	>25 and < 35 Years	Multiparous	3rd Trimester	> 4 members	75	160	29.3	Overweight	5,001-10,000 SR	Illiterate	No	Urban	No	Yes	Iodized Salt	Yes	152.27	0.95	160.03	1.28	205.57
31	>25 and < 35 Years	Multiparous	3rd Trimester	<= 4 members	55	163	20.7	normal Weight	3001-5,000 SR	Primary School	Yes	Urban	No	Yes	Don't know	Yes	118.33	0.7	169.41	0.94	159.74
28	>25 and < 35 Years	Primiparous	3rd Trimester	<= 4 members	68	153	29.05	Overweight	< 3000 SR	University	No	Urban	No	No	Iodized Salt	Yes	120.13	0.8	150	1.08	162.17
30	>25 and < 35 Years	Multiparous	3rd Trimester	<= 4 members	61	172	20.61	normal Weight	3001-5,000 SR	Primary School	Yes	Urban	No	Yes	Don't know	Yes	120.97	0.85	142.78	1.14	163.31
26	>25 and < 35 Years	Primiparous	3rd Trimester	<= 4 members	66	150	29.33	Overweight	< 3000 SR	University	No	Urban	No	No	Iodized Salt	Yes	123.07	0.77	160.51	1.04	166.15
30	>25 and < 35 Years	Multiparous	3rd Trimester	<= 4 members	63	157	25.56	Overweight	< 3000 SR	Intermediate School	No	Urban	No	No	Don't know	Yes	143.73	0.77	187.14	1.04	194.03
27	>25 and < 35 Years	Multiparous	3rd Trimester	<= 4 members	85	175	27.76	Overweight	3001-5,000 SR	University	No	Urban	Yes	No	Non-iodized salt	Yes	130.58	1.24	104.98	1.68	176.28
29	>25 and < 35 Years	Multiparous	3rd Trimester	> 4 members	83	168	29.41	Overweight	< 3000 SR	Intermediate School	No	Urban	No	Yes	Iodized Salt	Yes	176.25	1.11	158.48	1.5	237.94
26	>25 and < 35 Years	Multiparous	3rd Trimester	<= 4 members	67	161	25.84	Overweight	< 3000 SR	Intermediate School	No	Urban	No	No	Don't know	Yes	142.64	0.88	162.34	1.19	192.57
34	>25 and < 35 Years	Multiparous	3rd Trimester	<= 4 members	78	168	27.63	Overweight	3001-5,000 SR	University	No	Urban	Yes	No	Non-iodized salt	Yes	131.86	1.01	130.83	1.36	178.01
30	>25 and < 35 Years	Multiparous	3rd Trimester	> 4 members	89	174	29.39	Overweight	< 3000 SR	Intermediate School	No	Urban	No	Yes	Iodized Salt	Yes	173.12	1.25	138.94	1.68	233.71
28	>25 and < 35 Years	Multiparous	3rd Trimester	> 4 members	100	185	29.22	Overweight	3001-5,000 SR	Intermediate School	No	Urban	No	No	Non-iodized salt	Yes	164.17	1.56	104.95	2.11	221.63
26	>25 and < 35 Years	Multiparous	3rd Trimester	> 4 members	85	165	31.22	Obese	< 3000 SR	Intermediate School	No	Urban	Yes	Yes	Iodized Salt	Yes	142.08	1.12	126.47	1.52	191.81
30	>25 and < 35 Years	Multiparous	3rd Trimester	> 4 members	70	165	25.71	Overweight	< 3000 SR	Primary School	No	Urban	No	Yes	Iodized Salt	Yes	145.38	0.92	158.16	1.24	196.26
34	>25 and < 35 Years	Multiparous	3rd Trimester	> 4 members	66	165	24.24	normal Weight	3001-5,000 SR	Intermediate School	No	Urban	No	Yes	Iodized Salt	Yes	135.86	0.84	162.4	1.13	183.41
32	>25 and < 35 Years	Multiparous	3rd Trimester	> 4 members	92	177	29.36	Overweight	3001-5,000 SR	Intermediate School	No	Urban	No	No	Non-iodized salt	Yes	165.08	1.3	127.21	1.75	222.86
31	>25 and < 35 Years	Multiparous	3rd Trimester	> 4 members	89	168	31.53	Obese	< 3000 SR	Intermediate School	No	Urban	Yes	Yes	Iodized Salt	Yes	147.27	1.15	127.78	1.56	198.82
28	>25 and < 35 Years	Multiparous	3rd Trimester	> 4 members	73	168	25.86	Overweight	< 3000 SR	Primary School	No	Urban	No	Yes	Iodized Salt	Yes	141.21	1	140.86	1.35	190.63
26	>25 and < 35 Years	Multiparous	3rd Trimester	> 4 members	70	170	24.22	normal Weight	3001-5,000 SR	Intermediate School	No	Urban	No	Yes	Iodized Salt	Yes	132.55	1	132.82	1.35	178.94
29	>25 and < 35 Years	Primiparous	3rd Trimester	<= 4 members	60	150	26.67	Overweight	3001-5,000 SR	Intermediate School	No	Urban	No	No	Iodized Salt	Yes	138.17	0.69	201.04	0.93	186.53
29	>25 and < 35 Years	Multiparous	3rd Trimester	<= 4 members	63	172	21.3	normal Weight	< 3000 SR	Illiterate	No	Urban	No	No	Iodized Salt	Yes	136.19	0.89	153.84	1.2	183.86
28	>25 and < 35 Years	Multiparous	3rd Trimester	<= 4 members	73	170	25.26	Overweight	< 3000 SR	Intermediate School	No	Urban	No	Yes	Don't know	Yes	134.43	1.02	131.6	1.38	181.48
29	>25 and < 35 Years	Multiparous	3rd Trimester	<= 4 members	79	169	27.66	Overweight	< 3000 SR	Illiterate	No	Urban	No	No	Iodized Salt	Yes	149.5	1.08	138.66	1.46	201.83
27	>25 and < 35 Years	Multiparous	3rd Trimester	> 4 members	72	162	27.43	Overweight	< 3000 SR	Primary School	No	Urban	No	Yes	Iodized Salt	Yes	148.19	0.94	157.67	1.27	200.05
30	>25 and < 35 Years	Primiparous	3rd Trimester	<= 4 members	58	148	26.47	Overweight	3001-5,000 SR	Intermediate School	No	Urban	No	No	Iodized Salt	Yes	135.66	0.65	210.05	0.87	183.14
34	>25 and < 35 Years	Multiparous	3rd Trimester	<= 4 members	67	176	21.62	normal Weight	< 3000 SR	Illiterate	No	Urban	No	No	Iodized Salt	Yes	137.47	0.93	147.5	1.26	185.59
31	>25 and < 35 Years	Multiparous	3rd Trimester	<= 4 members	62	155	25.8	Overweight	< 3000 SR	Intermediate School	No	Urban	No	Yes	Don't know	Yes	133.61	0.73	181.93	0.99	180.38
26	>25 and < 35 Years	Multiparous	3rd Trimester	<= 4 members	84	176	27.11	Overweight	< 3000 SR	Illiterate	No	Urban	No	No	Iodized Salt	Yes	150.67	1.25	120.12	1.69	203.41
29	>25 and < 35 Years	Multiparous	3rd Trimester	> 4 members	75	165	27.55	Overweight	< 3000 SR	Primary School	No	Urban	No	Yes	Iodized Salt	Yes	152.27	0.99	154.13	1.33	205.56
27	>25 and < 35 Years	Multiparous	3rd Trimester	<= 4 members	74	158	29.64	Overweight	5,001-10,000 SR	Illiterate	No	Rural	No	No	Iodized Salt	Yes	154.23	0.92	167.76	1.24	208.21
31	>25 and < 35 Years	Primiparous	3rd Trimester	<= 4 members	69	163	25.97	Overweight	3001-5,000 SR	University	Yes	Urban	No	Yes	Iodized Salt	Yes	146.48	0.88	166.27	1.19	197.75
29	>25 and < 35 Years	Multiparous	3rd Trimester	> 4 members	75	166	27.22	Overweight	3001-5,000 SR	University	No	Urban	No	No	Iodized Salt	Yes	152.42	1	152.69	1.35	205.77
33	>25 and < 35 Years	Multiparous	3rd Trimester	> 4 members	82	170	28.37	Overweight	< 3000 SR	Illiterate	No	Urban	No	Yes	Non-iodized salt	Yes	145.65	1.08	134.27	1.46	196.63
32	>25 and < 35 Years	Multiparous	3rd Trimester	<= 4 members	74	158	29.64	Overweight	5,001-10,000 SR	Illiterate	No	Rural	No	No	Iodized Salt	Yes	157.32	0.88	179.04	1.19	212.38
30	>25 and < 35 Years	Primiparous	3rd Trimester	<= 4 members	68	162	25.91	Overweight	3001-5,000 SR	University	Yes	Urban	No	Yes	Iodized Salt	Yes	147.24	0.87	169.58	1.17	198.77
30	>25 and < 35 Years	Multiparous	3rd Trimester	> 4 members	77	168	27.28	Overweight	3001-5,000 SR	University	No	Urban	No	No	Iodized Salt	Yes	154.49	1.03	149.43	1.4	208.56
28	>25 and < 35 Years	Multiparous	3rd Trimester	> 4 members	86	174	28.4	Overweight	< 3000 SR	Illiterate	No	Urban	No	Yes	Non-iodized salt	Yes	143.28	1.23	116.21	1.66	193.43
34	>25 and < 35 Years	Multiparous	3rd Trimester	<= 4 members	63	160	24.61	normal Weight	5,001-10,000 SR	University	No	Urban	No	Yes	Iodized Salt	Yes	117.31	0.76	153.88	1.03	158.37
32	>25 and < 35 Years	Multiparous	3rd Trimester	<= 4 members	60	157	24.34	normal Weight	5,001-10,000 SR	University	No	Urban	No	Yes	Iodized Salt	Yes	113.5	0.72	157.81	0.97	153.22
29	>25 and < 35 Years	Multiparous	3rd Trimester	> 4 members	90	179	28.09	Overweight	5,001-10,000 SR	Intermediate School	No	Urban	No	No	Iodized Salt	Yes	162.03	1.34	121.26	1.8	218.74
27	>25 and < 35 Years	Multiparous	3rd Trimester	> 4 members	70	195	18.41	Underweight	5,001-10,000 SR	Intermediate School	No	Urban	No	No	Non-iodized salt	Yes	154.84	1.19	130.36	1.6	209.04
31	>25 and < 35 Years	Multiparous	3rd Trimester	> 4 members	94	183	28.06	Overweight	5,001-10,000 SR	Intermediate School	No	Urban	No	No	Iodized Salt	Yes	160.59	1.42	113.32	1.91	216.79
26	>25 and < 35 Years	Multiparous	3rd Trimester	> 4 members	60	180	18.51	Underweight	5,001-10,000 SR	Intermediate School	No	Urban	No	No	Non-iodized salt	Yes	151.34	0.91	165.96	1.23	204.31
31	>25 and < 35 Years	Multiparous	3rd Trimester	> 4 members	79	159	31.25	Obese	3001-5,000 SR	University	No	Urban	Yes	Yes	Non-iodized salt	Yes	170.69	0.94	180.79	1.27	230.43
33	>25 and < 35 Years	Multiparous	3rd Trimester	> 4 members	90	165	33.06	Obese	3001-5,000 SR	Primary School	No	Urban	No	No	Non-iodized salt	Yes	149.45	1.1	136.2	1.48	201.76
32	>25 and < 35 Years	Multiparous	3rd Trimester	> 4 members	95	170	32.87	Obese	3001-5,000 SR	Illiterate	No	Urban	No	Yes	Iodized Salt	Yes	145.27	1.23	118.58	1.65	196.11
28	>25 and < 35 Years	Multiparous	3rd Trimester	> 4 members	80	175	26.12	Overweight	5,001-10,000 SR	University	Yes	Urban	No	No	Iodized Salt	Yes	179.37	1.17	153.68	1.58	242.15
34	>25 and < 35 Years	Multiparous	3rd Trimester	> 4 members	78	165	28.65	Overweight	3001-5,000 SR	Intermediate School	No	Urban	No	Yes	Iodized Salt	Yes	162.39	0.98	166.39	1.32	219.22
32	>25 and < 35 Years	Multiparous	3rd Trimester	> 4 members	76	155	31.63	Obese	3001-5,000 SR	University	No	Urban	Yes	Yes	Non-iodized salt	Yes	176.6	0.86	204.53	1.17	238.41
30	>25 and < 35 Years	Multiparous	3rd Trimester	> 4 members	90	165	33.06	Obese	3001-5,000 SR	Primary School	No	Urban	No	No	Non-iodized salt	Yes	155.39	1.13	137.75	1.52	209.78
29	>25 and < 35 Years	Multiparous	3rd Trimester	> 4 members	100	175	32.65	Obese	3001-5,000 SR	Illiterate	No	Urban	No	Yes	Iodized Salt	Yes	141.8	1.39	102.21	1.87	191.43
29	>25 and < 35 Years	Multiparous	3rd Trimester	> 4 members	87	180	26.85	Overweight	5,001-10,000 SR	University	Yes	Urban	No	No	Iodized Salt	Yes	180.09	1.31	137.54	1.77	243.12
34	>25 and < 35 Years	Multiparous	3rd Trimester	> 4 members	82	169	28.71	Overweight	3001-5,000 SR	Intermediate School	No	Urban	No	Yes	Iodized Salt	Yes	161.08	1.06	151.51	1.44	217.46
30	>25 and < 35 Years	Primiparous	3rd Trimester	<= 4 members	63	168	22.32	normal Weight	3001-5,000 SR	Illiterate	No	Urban	No	No	Non-iodized salt	Yes	115.94	0.85	136.45	1.15	156.52
32	>25 and < 35 Years	Multiparous	3rd Trimester	> 4 members	75	160	29.3	Overweight	5,001-10,000 SR	Intermediate School	No	Urban	No	Yes	Non-iodized salt	Yes	125.96	0.91	138.5	1.23	170.04
27	>25 and < 35 Years	Multiparous	3rd Trimester	> 4 members	79	169	27.66	Overweight	< 3000 SR	Illiterate	No	Urban	No	Yes	Iodized Salt	Yes	151.38	1.1	137.91	1.48	204.36
30	>25 and < 35 Years	Primiparous	3rd Trimester	<= 4 members	69	174	22.79	normal Weight	3001-5,000 SR	Illiterate	No	Urban	No	No	Non-iodized salt	Yes	121.31	0.98	123.56	1.33	163.77
26	>25 and < 35 Years	Multiparous	3rd Trimester	> 4 members	75	160	29.3	Overweight	5,001-10,000 SR	Intermediate School	No	Urban	No	Yes	Non-iodized salt	Yes	126.13	0.96	131.4	1.3	170.28
33	>25 and < 35 Years	Multiparous	3rd Trimester	> 4 members	88	179	27.46	Overweight	< 3000 SR	Illiterate	No	Urban	No	Yes	Iodized Salt	Yes	152.79	1.26	120.95	1.71	206.26
34	>25 and < 35 Years	Multiparous	3rd Trimester	> 4 members	92	175	30.04	Obese	3001-5,000 SR	University	No	Urban	No	Yes	Non-iodized salt	Yes	131.13	1.25	105.22	1.68	177.03
34	>25 and < 35 Years	Multiparous	3rd Trimester	<= 4 members	66	180	20.37	normal Weight	5,001-10,000 SR	University	No	Urban	No	No	Iodized Salt	Yes	143.18	0.94	151.62	1.27	193.29
34	>25 and < 35 Years	Multiparous	3rd Trimester	> 4 members	89	170	30.79	Obese	3001-5,000 SR	University	No	Urban	No	Yes	Non-iodized salt	Yes	129.77	1.15	113.04	1.55	175.19
34	>25 and < 35 Years	Multiparous	3rd Trimester	<= 4 members	62	175	20.24	normal Weight	5,001-10,000 SR	University	No	Urban	No	No	Iodized Salt	Yes	147.53	0.85	173.58	1.15	199.16
35	> 35 Years	Primiparous	3rd Trimester	<= 4 members	87	165	31.95	Obese	< 3000 SR	University	Yes	Urban	No	Yes	Iodized Salt	Yes	126.29	1.05	120	1.42	170.49
35	> 35 Years	Primiparous	3rd Trimester	<= 4 members	82	160	32.03	Obese	< 3000 SR	University	Yes	Urban	No	Yes	Iodized Salt	Yes	132.44	0.95	139.93	1.28	178.79
35	> 35 Years	Multiparous	3rd Trimester	> 4 members	90	169	31.51	Obese	< 3000 SR	Illiterate	No	Urban	No	Yes	Non-iodized salt	Yes	148.84	1.13	131.38	1.53	200.94
35	> 35 Years	Multiparous	3rd Trimester	> 4 members	98	172	33.13	Obese	< 3000 SR	Primary School	No	Urban	No	Yes	Non-iodized salt	Yes	160.84	1.25	128.99	1.68	217.14
35	> 35 Years	Multiparous	3rd Trimester	> 4 members	87	166	31.57	Obese	< 3000 SR	Illiterate	No	Urban	No	Yes	Non-iodized salt	Yes	153.22	1.07	143.79	1.44	206.85
42	> 35 Years	Multiparous	3rd Trimester	<= 4 members	72	158	28.84	Overweight	3001-5,000 SR	University	Yes	Urban	No	No	Iodized Salt	Yes	140.62	0.78	180.37	1.05	189.84
37	> 35 Years	Multiparous	3rd Trimester	> 4 members	60	150	26.67	Overweight	5,001-10,000 SR	University	Yes	Urban	No	No	Iodized Salt	Yes	142.63	0.64	223.64	0.86	192.55
39	> 35 Years	Multiparous	3rd Trimester	<= 4 members	77	165	28.28	Overweight	3001-5,000 SR	University	Yes	Urban	No	No	Iodized Salt	Yes	146.61	0.92	159.39	1.24	197.92
36	> 35 Years	Multiparous	3rd Trimester	> 4 members	89	160	34.77	Obese	3001-5,000 SR	Intermediate School	No	Urban	No	Yes	Non-iodized salt	Yes	138.72	0.99	140.46	1.33	187.27
38	> 35 Years	Multiparous	3rd Trimester	<= 4 members	70	160	27.34	Overweight	3001-5,000 SR	University	Yes	Urban	No	No	Iodized Salt	Yes	137.7	0.81	170.02	1.09	185.89
40	> 35 Years	Multiparous	3rd Trimester	> 4 members	60	150	26.67	Overweight	5,001-10,000 SR	University	Yes	Urban	No	No	Iodized Salt	Yes	146.86	0.62	237.18	0.84	198.26
38	> 35 Years	Multiparous	3rd Trimester	<= 4 members	74	159	29.27	Overweight	3001-5,000 SR	University	Yes	Urban	No	No	Iodized Salt	Yes	139.23	0.84	165.8	1.13	187.96
39	> 35 Years	Multiparous	3rd Trimester	> 4 members	89	160	34.77	Obese	3001-5,000 SR	Intermediate School	No	Urban	No	Yes	Non-iodized salt	Yes	139.61	0.96	145.56	1.29	188.47
41	> 35 Years	Multiparous	3rd Trimester	> 4 members	75	162	28.57	Overweight	5,001-10,000 SR	University	Yes	Urban	No	No	Iodized Salt	Yes	145.21	0.85	170.22	1.15	196.04
36	> 35 Years	Multiparous	3rd Trimester	> 4 members	72	157	29.21	Overweight	> 10,001	University	Yes	Urban	No	No	Non-iodized salt	Yes	133.16	0.82	162.85	1.1	179.77
37	> 35 Years	Multiparous	3rd Trimester	> 4 members	70	156	28.76	Overweight	5,001-10,000 SR	University	Yes	Urban	No	No	Iodized Salt	Yes	147.92	0.78	189.17	1.06	199.69
38	> 35 Years	Multiparous	3rd Trimester	> 4 members	70	160	27.34	Overweight	> 10,001	University	Yes	Urban	No	No	Non-iodized salt	Yes	131.53	0.81	162.41	1.09	177.57
40	> 35 Years	Multiparous	3rd Trimester	> 4 members	89	175	29.06	Overweight	3001-5,000 SR	Illiterate	No	Urban	No	Yes	Non-iodized salt	Yes	122.01	1.14	106.58	1.55	164.71
39	> 35 Years	Multiparous	3rd Trimester	> 4 members	92	179	28.71	Overweight	3001-5,000 SR	Illiterate	No	Urban	No	Yes	Non-iodized salt	Yes	139	1.24	112.19	1.67	187.65
23	>18 and < 25 Years	Primiparous	3rd Trimester	<= 4 members	50	162	19.05	normal Weight	3001-5,000 SR	Primary School	No	Urban	No	Yes	Don't know	No	52.03	0.67	77.81	0.9	70.24
24	>18 and < 25 Years	Multiparous	3rd Trimester	<= 4 members	50	160	19.53	normal Weight	3001-5,000 SR	University	No	Urban	No	No	Iodized Salt	No	47.9	0.65	73.36	0.88	44.66
24	>18 and < 25 Years	Primiparous	3rd Trimester	<= 4 members	64	145	30.44	Obese	< 3000 SR	University	No	Urban	No	No	Iodized Salt	No	62.86	0.71	88.1	0.96	84.86
28	>25 and < 35 Years	Multiparous	3rd Trimester	<= 4 members	62	156	25.48	Overweight	5,001-10,000 SR	University	Yes	Urban	No	No	Iodized Salt	No	53.02	0.76	69.56	1.03	71.58
27	>25 and < 35 Years	Multiparous	3rd Trimester	<= 4 members	60	155	24.97	normal Weight	3001-5,000 SR	University	Yes	Urban	No	Yes	Non-iodized salt	No	62.01	0.74	84.04	1	83.71
31	>25 and < 35 Years	Primiparous	3rd Trimester	<= 4 members	77	167	27.6	Overweight	5,001-10,000 SR	University	Yes	Urban	No	No	Don't know	No	43.71	1.01	43.1	1.37	49.01
25	>18 and < 25 Years	Multiparous	3rd Trimester	> 4 members	60	170	20.76	normal Weight	3001-5,000 SR	Primary School	No	Urban	No	No	Iodized Salt	No	82.01	0.86	95.75	1.16	110.71
30	>25 and < 35 Years	Primiparous	3rd Trimester	<= 4 members	73	164	27.14	Overweight	5,001-10,000 SR	University	Yes	Urban	No	No	Don't know	No	49.41	0.95	52.24	1.28	66.71
30	>25 and < 35 Years	Multiparous	3rd Trimester	<= 4 members	45	151	19.74	normal Weight	3001-5,000 SR	Intermediate School	No	Urban	No	No	Iodized Salt	No	43.94	0.51	85.91	0.69	48.32
38	> 35 Years	Multiparous	3rd Trimester	> 4 members	65	160	25.39	Overweight	3001-5,000 SR	Intermediate School	No	Urban	No	Yes	Iodized Salt	No	95.12	0.76	125.79	1.02	128.41
25	>18 and < 25 Years	Multiparous	3rd Trimester	<= 4 members	62	156	25.47	Overweight	3001-5,000 SR	University	No	Urban	Yes	Yes	Iodized Salt	No	42.08	0.78	53.75	1.06	46.81
24	>18 and < 25 Years	Primiparous	3rd Trimester	<= 4 members	59	155	24.56	normal Weight	< 3000 SR	University	No	Urban	No	No	Non-iodized salt	No	35.21	0.74	47.27	1.01	47.54
27	>25 and < 35 Years	Multiparous	3rd Trimester	<= 4 members	62	159	24.52	normal Weight	< 3000 SR	University	No	Rural	Yes	Yes	Iodized Salt	No	69.31	0.79	87.47	1.07	93.57
28	>25 and < 35 Years	Multiparous	3rd Trimester	<= 4 members	43	150	19.11	normal Weight	< 3000 SR	University	No	Urban	No	Yes	Non-iodized salt	No	40.83	0.49	83.22	0.66	45.12
24	>18 and < 25 Years	Primiparous	3rd Trimester	<= 4 members	44	157	17.85	Underweight	3001-5,000 SR	University	No	Urban	No	No	Don't know	No	47.67	0.55	86.52	0.74	44.35
37	> 35 Years	Multiparous	3rd Trimester	> 4 members	45	156	18.49	Underweight	< 3000 SR	University	No	Urban	No	No	Non-iodized salt	No	69.55	0.5	139.55	0.67	93.89
40	> 35 Years	Multiparous	3rd Trimester	> 4 members	58	147	26.84	Overweight	5,001-10,000 SR	University	Yes	Urban	No	Yes	Iodized Salt	No	69.67	0.58	120.03	0.78	94.05
24	>18 and < 25 Years	Multiparous	3rd Trimester	<= 4 members	71	164	26.39	Overweight	3001-5,000 SR	University	No	Urban	No	No	Iodized Salt	No	69.31	0.97	71.26	1.31	93.57
31	>25 and < 35 Years	Multiparous	3rd Trimester	> 4 members	83	158	33.24	Obese	< 3000 SR	Intermediate School	No	Urban	Yes	Yes	Non-iodized salt	No	76.53	0.96	79.37	1.3	103.32
29	>25 and < 35 Years	Multiparous	3rd Trimester	<= 4 members	50	158	20.03	normal Weight	3001-5,000 SR	Illiterate	No	Urban	No	No	Iodized Salt	No	39.4	0.61	64.07	0.83	43.19
40	> 35 Years	Multiparous	3rd Trimester	<= 4 members	69	160	26.95	Overweight	3001-5,000 SR	University	Yes	Urban	No	No	Iodized Salt	No	91.61	0.78	116.88	1.06	123.67
27	>25 and < 35 Years	Multiparous	3rd Trimester	<= 4 members	68	160	26.56	Overweight	5,001-10,000 SR	University	Yes	Urban	No	No	Non-iodized salt	No	52.79	0.87	60.4	1.18	71.26
31	>25 and < 35 Years	Multiparous	3rd Trimester	<= 4 members	62	160	24.22	normal Weight	3001-5,000 SR	University	No	Urban	No	Yes	Iodized Salt	No	69.03	0.77	89.46	1.04	93.19
30	>25 and < 35 Years	Multiparous	3rd Trimester	<= 4 members	70	155	29.14	Overweight	5,001-10,000 SR	University	No	Urban	No	Yes	Non-iodized salt	No	32.53	0.83	39.43	1.11	43.92
25	>18 and < 25 Years	Primiparous	3rd Trimester	<= 4 members	70	163	26.35	Overweight	5,001-10,000 SR	University	Yes	Urban	No	No	Iodized Salt	No	44.12	0.94	46.84	1.27	47.56
23	>18 and < 25 Years	Primiparous	3rd Trimester	<= 4 members	57	169	19.96	normal Weight	< 3000 SR	University	No	Urban	No	Yes	Iodized Salt	No	100.86	0.82	123.45	1.1	136.16
23	>18 and < 25 Years	Primiparous	3rd Trimester	<= 4 members	55	161	21.22	normal Weight	3001-5,000 SR	University	No	Urban	No	Yes	Iodized Salt	No	77.7	0.74	105.34	1	104.89
29	>25 and < 35 Years	Multiparous	3rd Trimester	> 4 members	96	175	31.34	Obese	5,001-10,000 SR	University	Yes	Urban	No	Yes	Iodized Salt	No	49.82	1.35	36.95	1.82	67.26
19	>18 and < 25 Years	Primiparous	3rd Trimester	<= 4 members	55	159	21.76	normal Weight	3001-5,000 SR	University	No	Urban	No	No	Iodized Salt	No	62.8	0.75	83.73	1.01	84.78
24	>18 and < 25 Years	Primiparous	3rd Trimester	<= 4 members	66	149	29.73	Overweight	3001-5,000 SR	University	No	Urban	No	Yes	Iodized Salt	No	56.4	0.77	73.22	1.04	76.14
22	>18 and < 25 Years	Primiparous	3rd Trimester	<= 4 members	56	158	22.43	normal Weight	3001-5,000 SR	Intermediate School	No	Urban	No	No	Iodized Salt	No	91.61	0.74	123.94	1	123.67
34	>25 and < 35 Years	Primiparous	3rd Trimester	<= 4 members	69	152	29.86	Overweight	< 3000 SR	University	No	Urban	No	No	Iodized Salt	No	58.9	0.76	77.73	1.02	79.51
28	>25 and < 35 Years	Multiparous	3rd Trimester	<= 4 members	60	158	24.03	normal Weight	5,001-10,000 SR	University	Yes	Urban	No	No	Iodized Salt	No	73.92	0.75	98.16	1.02	99.79
35	> 35 Years	Multiparous	3rd Trimester	<= 4 members	105	167	37.65	Obese	3001-5,000 SR	University	No	Urban	No	No	Don't know	No	60.41	1.2	50.14	1.63	81.56
27	>25 and < 35 Years	Multiparous	3rd Trimester	<= 4 members	55	155	22.89	normal Weight	3001-5,000 SR	Intermediate School	No	Urban	No	Yes	Don't know	No	52.27	0.68	77.31	0.91	70.56
28	>25 and < 35 Years	Multiparous	3rd Trimester	<= 4 members	55	162	20.96	normal Weight	> 10,001	Intermediate School	Yes	Urban	No	Yes	Iodized Salt	No	84.16	0.71	118.22	0.96	113.61
34	>25 and < 35 Years	Multiparous	3rd Trimester	<= 4 members	67	168	23.73	normal Weight	> 10,001	Primary School	Yes	Urban	No	No	Iodized Salt	No	52.61	0.87	60.3	1.18	71.03
23	>18 and < 25 Years	Primiparous	3rd Trimester	<= 4 members	59	158	23.63	normal Weight	5,001-10,000 SR	University	No	Urban	No	No	Iodized Salt	No	78.22	0.77	101.14	1.04	105.6
28	>25 and < 35 Years	Multiparous	3rd Trimester	<= 4 members	55	156	22.6	normal Weight	3001-5,000 SR	University	Yes	Urban	Yes	Yes	Non-iodized salt	No	41.19	0.68	60.92	0.91	44.61
24	>18 and < 25 Years	Primiparous	3rd Trimester	<= 4 members	50	162	19.05	normal Weight	3001-5,000 SR	Intermediate School	No	Urban	No	No	Iodized Salt	No	52.56	0.66	79.28	0.89	70.95
30	>25 and < 35 Years	Primiparous	3rd Trimester	<= 4 members	65	160	25.39	Overweight	5,001-10,000 SR	Intermediate School	Yes	Urban	No	No	Iodized Salt	No	91.32	0.82	111.98	1.1	123.28
28	>25 and < 35 Years	Primiparous	3rd Trimester	<= 4 members	59	162	22.48	normal Weight	> 10,001	Intermediate School	Yes	Urban	No	No	Iodized Salt	No	79.33	0.77	103.36	1.04	107.09
36	> 35 Years	Multiparous	3rd Trimester	> 4 members	45	157	18.26	Underweight	> 10,001	University	No	Urban	No	Yes	Iodized Salt	No	73.45	0.51	144.88	0.68	99.16
40	> 35 Years	Multiparous	3rd Trimester	> 4 members	71	154	29.94	Overweight	< 3000 SR	Intermediate School	No	Urban	No	No	Iodized Salt	No	39.4	0.75	52.56	1.01	42.19
23	>18 and < 25 Years	Primiparous	3rd Trimester	<= 4 members	67	164	24.91	normal Weight	5,001-10,000 SR	University	No	Urban	No	No	Iodized Salt	No	76.53	0.93	82.43	1.25	103.32
33	>25 and < 35 Years	Multiparous	3rd Trimester	<= 4 members	72	159	28.48	Overweight	3001-5,000 SR	University	No	Urban	No	Yes	Iodized Salt	No	71.99	0.86	83.62	1.16	97.19
33	>25 and < 35 Years	Primiparous	3rd Trimester	<= 4 members	51	170	17.64	Underweight	> 10,001	University	No	Urban	Yes	Yes	Iodized Salt	No	53.43	0.66	80.66	0.89	72.13
28	>25 and < 35 Years	Multiparous	3rd Trimester	<= 4 members	55.5	155	23.1	normal Weight	5,001-10,000 SR	Primary School	Yes	Urban	No	No	Iodized Salt	No	95.39	0.68	141.04	0.91	128.78
28	>25 and < 35 Years	Primiparous	3rd Trimester	<= 4 members	69	165	25.34	Overweight	> 10,001	Intermediate School	No	Urban	No	No	Iodized Salt	No	98.36	0.92	106.55	1.25	132.79
33	>25 and < 35 Years	Multiparous	3rd Trimester	> 4 members	57	152	24.67	normal Weight	3001-5,000 SR	University	No	Urban	No	Yes	Iodized Salt	No	54.24	0.64	84.14	0.87	73.23
26	>25 and < 35 Years	Multiparous	3rd Trimester	<= 4 members	62	159	24.52	normal Weight	3001-5,000 SR	University	No	Urban	No	No	Iodized Salt	No	45.86	0.8	57.36	1.08	41.91
40	> 35 Years	Multiparous	3rd Trimester	> 4 members	69	160	26.95	Overweight	3001-5,000 SR	Intermediate School	No	Urban	No	No	Iodized Salt	No	64.66	0.78	82.5	1.06	87.29
26	>25 and < 35 Years	Multiparous	3rd Trimester	<= 4 members	72	162	27.43	Overweight	5,001-10,000 SR	University	No	Urban	No	No	Iodized Salt	No	61.96	0.95	65.35	1.28	83.65
24	>18 and < 25 Years	Multiparous	3rd Trimester	<= 4 members	42	157	17.04	Underweight	3001-5,000 SR	Intermediate School	No	Urban	No	No	Non-iodized salt	No	40.19	0.52	77.08	0.7	44.26
28	>25 and < 35 Years	Primiparous	3rd Trimester	<= 4 members	60	156	24.65	normal Weight	< 3000 SR	Illiterate	Yes	Urban	Yes	Yes	Iodized Salt	No	35.96	0.74	48.69	1	48.55
30	>25 and < 35 Years	Multiparous	3rd Trimester	<= 4 members	50	155	20.81	normal Weight	5,001-10,000 SR	University	No	Urban	Yes	Yes	Don't know	No	43.81	0.59	73.7	0.8	39.95
30	>25 and < 35 Years	Multiparous	3rd Trimester	<= 4 members	64	164	23.8	normal Weight	5,001-10,000 SR	University	No	Urban	No	Yes	Iodized Salt	No	80.44	0.83	96.44	1.13	108.59
23	>18 and < 25 Years	Primiparous	3rd Trimester	<= 4 members	64	169	22.41	normal Weight	3001-5,000 SR	University	Yes	Urban	No	No	Iodized Salt	No	45.75	0.93	49.38	1.25	43.76
40	> 35 Years	Multiparous	3rd Trimester	<= 4 members	45	155	18.73	normal Weight	3001-5,000 SR	University	Yes	Urban	Yes	No	Iodized Salt	No	87.54	0.48	182.32	0.65	118.18
28	>25 and < 35 Years	Multiparous	3rd Trimester	<= 4 members	65	155	27.06	Overweight	3001-5,000 SR	University	No	Urban	No	Yes	Iodized Salt	No	75.72	0.79	96.08	1.06	102.22
37	> 35 Years	Multiparous	3rd Trimester	> 4 members	86	165	31.59	Obese	5,001-10,000 SR	University	No	Urban	No	Yes	Iodized Salt	No	93.3	1.02	91.14	1.38	125.95
26	>25 and < 35 Years	Multiparous	3rd Trimester	<= 4 members	58	157	23.53	normal Weight	3001-5,000 SR	University	Yes	Urban	No	No	Don't know	No	64.39	0.73	87.75	0.99	86.92
26	>25 and < 35 Years	Primiparous	3rd Trimester	<= 4 members	60	157	24.34	normal Weight	3001-5,000 SR	University	No	Urban	No	No	Iodized Salt	No	67.45	0.76	88.85	1.02	91.06
30	>25 and < 35 Years	Multiparous	3rd Trimester	<= 4 members	89	165	32.69	Obese	3001-5,000 SR	University	No	Urban	No	No	Iodized Salt	No	83.7	1.12	74.74	1.51	112.99
39	> 35 Years	Multiparous	3rd Trimester	> 4 members	88	166	31.93	Obese	5,001-10,000 SR	University	Yes	Urban	No	No	Iodized Salt	No	97.6	1.03	94.44	1.4	131.76
24	>18 and < 25 Years	Multiparous	3rd Trimester	<= 4 members	57	158	22.83	normal Weight	5,001-10,000 SR	University	Yes	Urban	No	Yes	Iodized Salt	No	49.36	0.74	66.68	1	66.63
27	>25 and < 35 Years	Multiparous	3rd Trimester	<= 4 members	67	164	24.91	normal Weight	3001-5,000 SR	University	Yes	Urban	No	No	Iodized Salt	No	66.29	0.9	73.93	1.21	89.49
34	>25 and < 35 Years	Multiparous	3rd Trimester	<= 4 members	70	160	27.34	Overweight	5,001-10,000 SR	Intermediate School	Yes	Urban	No	No	Don't know	No	66.99	0.84	79.6	1.14	90.44
41	> 35 Years	Multiparous	3rd Trimester	> 4 members	83	168	29.41	Overweight	3001-5,000 SR	Primary School	No	Urban	No	No	Non-iodized salt	No	70.42	0.99	71	1.34	95.07
20	>18 and < 25 Years	Multiparous	3rd Trimester	<= 4 members	37	156	15.2	Underweight	3001-5,000 SR	University	No	Urban	No	No	Iodized Salt	No	73.04	0.46	158.99	0.62	98.61
31	>25 and < 35 Years	Multiparous	3rd Trimester	> 4 members	80	155	33.3	Obese	3001-5,000 SR	University	Yes	Urban	No	No	Iodized Salt	No	52.84	0.9	58.56	1.22	71.34
34	>25 and < 35 Years	Multiparous	3rd Trimester	<= 4 members	46	155	19.15	normal Weight	5,001-10,000 SR	University	No	Urban	No	No	Iodized Salt	No	57.27	0.52	109.73	0.7	77.31
25	>18 and < 25 Years	Primiparous	3rd Trimester	<= 4 members	62	162	23.62	normal Weight	3001-5,000 SR	Intermediate School	No	Urban	No	No	Iodized Salt	No	101.27	0.83	122.1	1.12	136.71
40	> 35 Years	Multiparous	3rd Trimester	> 4 members	63	158	25.24	Overweight	> 10,001	University	Yes	Urban	No	No	Iodized Salt	No	50.29	0.71	71.31	0.95	67.89
27	>25 and < 35 Years	Primiparous	3rd Trimester	<= 4 members	60	155	24.97	normal Weight	3001-5,000 SR	University	Yes	Urban	No	Yes	Non-iodized salt	No	64.6	0.74	87.56	1	87.21
30	>25 and < 35 Years	Primiparous	3rd Trimester	<= 4 members	53	153	22.64	normal Weight	3001-5,000 SR	University	No	Urban	No	No	Iodized Salt	No	69.49	0.62	111.78	0.84	93.81
25	>18 and < 25 Years	Multiparous	3rd Trimester	> 4 members	58	163	21.83	normal Weight	3001-5,000 SR	University	No	Urban	No	No	Iodized Salt	No	67.28	0.78	86.2	1.05	90.83
30	>25 and < 35 Years	Multiparous	3rd Trimester	> 4 members	80	156	32.87	Obese	5,001-10,000 SR	University	Yes	Urban	No	No	Iodized Salt	No	95.33	0.92	103.21	1.25	128.7
40	> 35 Years	Multiparous	3rd Trimester	<= 4 members	58	189	16.24	Underweight	3001-5,000 SR	University	Yes	Urban	No	No	Iodized Salt	No	91.55	0.81	112.75	1.1	123.59
35	> 35 Years	Multiparous	3rd Trimester	<= 4 members	110	169	38.51	Obese	5,001-10,000 SR	Intermediate School	No	Urban	Yes	Yes	Iodized Salt	No	53.72	1.27	42.39	1.71	72.52
22	>18 and < 25 Years	Multiparous	3rd Trimester	> 4 members	77	159	30.46	Obese	3001-5,000 SR	University	No	Urban	No	No	Iodized Salt	No	43.13	1	43.02	1.35	48.22
39	> 35 Years	Multiparous	3rd Trimester	<= 4 members	60	156	24.65	normal Weight	5,001-10,000 SR	University	Yes	Urban	No	Yes	Iodized Salt	No	91.61	0.67	137.53	0.9	123.67
27	>25 and < 35 Years	Primiparous	3rd Trimester	<= 4 members	60	160	23.44	normal Weight	5,001-10,000 SR	University	No	Urban	No	No	Iodized Salt	No	101.91	0.77	131.68	1.04	137.58
26	>25 and < 35 Years	Multiparous	3rd Trimester	<= 4 members	59	153	25.2	Overweight	3001-5,000 SR	University	No	Urban	No	Yes	Iodized Salt	No	76.65	0.72	106.82	0.97	103.48
30	>25 and < 35 Years	Primiparous	3rd Trimester	<= 4 members	65	157	26.37	Overweight	3001-5,000 SR	University	No	Urban	No	No	Iodized Salt	No	61.58	0.79	77.86	1.07	83.13
23	>18 and < 25 Years	Primiparous	3rd Trimester	<= 4 members	49	159	19.38	normal Weight	3001-5,000 SR	University	No	Urban	No	No	Iodized Salt	No	98.13	0.64	153.65	0.86	132.47
36	> 35 Years	Multiparous	3rd Trimester	<= 4 members	78	162	29.72	Overweight	3001-5,000 SR	University	No	Urban	No	No	Iodized Salt	No	73.56	0.93	79.49	1.25	99.31
27	>25 and < 35 Years	Multiparous	3rd Trimester	<= 4 members	65	160	25.39	Overweight	3001-5,000 SR	University	No	Urban	No	No	Iodized Salt	No	79.79	0.84	95.25	1.13	107.72
35	> 35 Years	Multiparous	3rd Trimester	> 4 members	78	159	30.85	Obese	5,001-10,000 SR	University	Yes	Urban	No	No	Non-iodized salt	No	77.93	0.9	86.5	1.22	105.21
26	>25 and < 35 Years	Primiparous	3rd Trimester	<= 4 members	64	163	24.09	normal Weight	5,001-10,000 SR	University	No	Urban	No	No	Non-iodized salt	No	38.99	0.86	45.52	1.16	40.64
27	>25 and < 35 Years	Primiparous	3rd Trimester	<= 4 members	60	157	24.34	normal Weight	3001-5,000 SR	University	No	Urban	No	No	Iodized Salt	No	52.21	0.75	69.38	1.02	70.48
35	> 35 Years	Multiparous	3rd Trimester	<= 4 members	67	159	26.5	Overweight	3001-5,000 SR	Intermediate School	No	Urban	No	Yes	Iodized Salt	No	51.68	0.79	65.19	1.07	69.77
28	>25 and < 35 Years	Multiparous	3rd Trimester	<= 4 members	66	160	25.78	Overweight	3001-5,000 SR	University	Yes	Urban	No	No	Iodized Salt	No	58.32	0.84	69.22	1.14	78.73
28	>25 and < 35 Years	Multiparous	3rd Trimester	<= 4 members	70	165	25.71	Overweight	3001-5,000 SR	Primary School	No	Urban	No	No	Iodized Salt	No	77.12	0.94	82.4	1.26	104.11
27	>25 and < 35 Years	Multiparous	3rd Trimester	> 4 members	71	164	26.39	Overweight	< 3000 SR	Illiterate	No	Urban	No	No	Iodized Salt	No	37.61	0.95	39.7	1.28	41.78
30	>25 and < 35 Years	Multiparous	3rd Trimester	<= 4 members	60	160	23.44	normal Weight	3001-5,000 SR	Primary School	No	Urban	No	No	Iodized Salt	No	98.82	0.75	131.17	1.02	133.41
35	> 35 Years	Multiparous	3rd Trimester	> 4 members	70	165	25.71	Overweight	< 3000 SR	Primary School	No	Urban	No	No	Iodized Salt	No	73.1	0.88	83.31	1.18	98.68
29	>25 and < 35 Years	Multiparous	3rd Trimester	<= 4 members	79	176	25.5	Overweight	< 3000 SR	Intermediate School	No	Urban	No	No	Don't know	No	68.21	1.15	59.13	1.56	92.09
27	>25 and < 35 Years	Multiparous	3rd Trimester	> 4 members	68	198	17.35	Underweight	< 3000 SR	Intermediate School	No	Urban	No	No	Don't know	No	79.79	1.17	68.28	1.58	107.72
25	>25 and < 35 Years	Multiparous	3rd Trimester	<= 4 members	45	155	18.73	normal Weight	5,001-10,000 SR	University	No	Urban	No	No	Iodized Salt	No	61.96	0.55	112.2	0.75	83.64
30	>25 and < 35 Years	Primiparous	3rd Trimester	<= 4 members	56	165	20.57	normal Weight	< 3000 SR	Intermediate School	No	Urban	No	No	Don't know	No	68.64	0.73	93.96	0.99	92.66
34	>25 and < 35 Years	Multiparous	3rd Trimester	> 4 members	70	162	26.67	Overweight	3001-5,000 SR	University	No	Urban	No	No	Iodized Salt	No	85.61	0.86	99.61	1.16	115.58
30	>25 and < 35 Years	Primiparous	3rd Trimester	<= 4 members	70	165	25.71	Overweight	< 3000 SR	Intermediate School	No	Urban	No	No	Iodized Salt	No	30.03	0.92	32.67	1.24	40.54
28	>25 and < 35 Years	Primiparous	3rd Trimester	<= 4 members	75	161	28.93	Overweight	3001-5,000 SR	University	Yes	Urban	No	Yes	Iodized Salt	No	57.27	0.95	60.01	1.29	77.31
39	> 35 Years	Multiparous	3rd Trimester	> 4 members	93	175	30.37	Obese	3001-5,000 SR	Intermediate School	No	Urban	No	Yes	Iodized Salt	No	70.1	1.2	58.54	1.62	94.64
25	>25 and < 35 Years	Multiparous	3rd Trimester	> 4 members	83	170	28.72	Overweight	5,001-10,000 SR	Intermediate School	No	Urban	No	Yes	Iodized Salt	No	74.09	1.18	62.91	1.59	100.02
30	>25 and < 35 Years	Multiparous	3rd Trimester	> 4 members	58	178	18.31	Underweight	3001-5,000 SR	Intermediate School	No	Urban	No	No	Iodized Salt	No	69.03	0.83	82.7	1.13	93.19
40	> 35 Years	Multiparous	3rd Trimester	> 4 members	95	178	29.98	Overweight	3001-5,000 SR	Intermediate School	No	Urban	Yes	No	Non-iodized salt	No	83.29	1.25	66.84	1.68	112.44
30	>25 and < 35 Years	Multiparous	3rd Trimester	> 4 members	105	186	30.35	Obese	5,001-10,000 SR	Intermediate School	No	Urban	Yes	Yes	Non-iodized salt	No	65.53	1.61	40.61	2.18	88.47
22	>18 and < 25 Years	Multiparous	3rd Trimester	<= 4 members	60	160	23.44	normal Weight	3001-5,000 SR	Intermediate School	No	Urban	No	Yes	Non-iodized salt	No	63.38	0.81	78.42	1.09	85.56
26	>25 and < 35 Years	Multiparous	3rd Trimester	<= 4 members	79	175	25.8	Overweight	3001-5,000 SR	Intermediate School	No	Urban	No	No	Don't know	No	72.09	1.17	61.41	1.58	97.32
23	>18 and < 25 Years	Multiparous	3rd Trimester	<= 4 members	77	171	26.33	Overweight	< 3000 SR	Intermediate School	No	Urban	No	No	Non-iodized salt	No	96.44	1.13	85.12	1.53	130.19
30	>25 and < 35 Years	Multiparous	3rd Trimester	> 4 members	50	155	20.81	normal Weight	3001-5,000 SR	Intermediate School	No	Urban	No	No	Don't know	No	50.23	0.59	84.49	0.8	47.81
37	> 35 Years	Multiparous	3rd Trimester	> 4 members	58	168	20.54	normal Weight	3001-5,000 SR	Intermediate School	No	Urban	No	No	Iodized Salt	No	76.53	0.73	105.14	0.98	103.32
24	>18 and < 25 Years	Multiparous	3rd Trimester	<= 4 members	78	169	27.31	Overweight	5,001-10,000 SR	University	No	Urban	No	Yes	Iodized Salt	No	85.15	1.11	76.43	1.5	114.95
31	>25 and < 35 Years	Multiparous	3rd Trimester	> 4 members	97	180	29.94	Overweight	3001-5,000 SR	Intermediate School	No	Urban	No	No	Don't know	No	80.49	1.41	57.06	1.9	108.66
28	>25 and < 35 Years	Multiparous	3rd Trimester	> 4 members	85	170	29.41	Overweight	< 3000 SR	Primary School	No	Urban	Yes	Yes	Iodized Salt	No	73.68	1.17	62.98	1.58	99.47
32	>25 and < 35 Years	Multiparous	3rd Trimester	> 4 members	77	170	26.64	Overweight	5,001-10,000 SR	University	Yes	Urban	No	No	Non-iodized salt	No	85.69	1.04	82.74	1.4	115.68
29	>25 and < 35 Years	Multiparous	3rd Trimester	> 4 members	91	172	30.76	Obese	3001-5,000 SR	Primary School	No	Urban	No	No	Iodized Salt	No	51.92	1.25	41.5	1.69	70.09
25	>25 and < 35 Years	Multiparous	3rd Trimester	<= 4 members	83	169	29.06	Overweight	3001-5,000 SR	University	No	Urban	No	No	Iodized Salt	No	72.28	1.17	62.04	1.57	97.58
28	>25 and < 35 Years	Multiparous	3rd Trimester	> 4 members	78	175	25.47	Overweight	3001-5,000 SR	Intermediate School	No	Urban	No	No	Non-iodized salt	No	90.47	1.14	79.39	1.54	122.13
20	>18 and < 25 Years	Primiparous	3rd Trimester	<= 4 members	80	173	26.73	Overweight	3001-5,000 SR	Intermediate School	No	Urban	No	No	Iodized Salt	No	83.7	1.23	68.22	1.66	112.99
29	>25 and < 35 Years	Multiparous	3rd Trimester	<= 4 members	49	153	20.93	normal Weight	3001-5,000 SR	Intermediate School	No	Urban	No	Yes	Iodized Salt	No	100.51	0.58	174.22	0.78	135.69
34	>25 and < 35 Years	Multiparous	3rd Trimester	> 4 members	75	168	26.57	Overweight	5,001-10,000 SR	University	No	Urban	No	Yes	Non-iodized salt	No	49.82	0.97	51.21	1.31	67.26
28	>25 and < 35 Years	Multiparous	3rd Trimester	> 4 members	74	175	24.16	normal Weight	< 3000 SR	Intermediate School	No	Urban	No	No	Iodized Salt	No	88.41	1.08	81.67	1.46	119.35
28	>25 and < 35 Years	Multiparous	3rd Trimester	> 4 members	51	155	21.23	normal Weight	< 3000 SR	Intermediate School	No	Urban	No	No	Don't know	No	104.18	0.62	168.44	0.83	140.64
26	>25 and < 35 Years	Multiparous	3rd Trimester	> 4 members	79	165	29.02	Overweight	3001-5,000 SR	Primary School	No	Urban	No	Yes	Iodized Salt	No	64.65	1.06	60.95	1.43	87.28
37	> 35 Years	Multiparous	3rd Trimester	> 4 members	61	145	29.01	Overweight	< 3000 SR	Primary School	No	Urban	No	No	Iodized Salt	No	53.49	0.61	87.73	0.82	72.21
35	> 35 Years	Multiparous	3rd Trimester	<= 4 members	65	170	22.49	normal Weight	3001-5,000 SR	Intermediate School	No	Urban	No	No	Non-iodized salt	No	42.43	0.85	49.79	1.15	47.28
22	>18 and < 25 Years	Multiparous	3rd Trimester	<= 4 members	64	159	25.32	Overweight	5,001-10,000 SR	Intermediate School	No	Urban	No	No	Iodized Salt	No	61.23	0.85	71.76	1.15	82.66
28	>25 and < 35 Years	Multiparous	3rd Trimester	<= 4 members	60	163	22.58	normal Weight	3001-5,000 SR	Intermediate School	No	Urban	Yes	Yes	Iodized Salt	No	95.74	0.79	121.52	1.06	129.25
32	>25 and < 35 Years	Multiparous	3rd Trimester	<= 4 members	50	155	20.81	normal Weight	< 3000 SR	Intermediate School	No	Urban	No	Yes	Iodized Salt	No	99.12	0.58	169.81	0.79	133.81
30	>25 and < 35 Years	Multiparous	3rd Trimester	> 4 members	68	170	23.53	normal Weight	3001-5,000 SR	Intermediate School	No	Urban	No	No	Non-iodized salt	No	77.23	0.94	82.58	1.26	104.26
20	>18 and < 25 Years	Multiparous	3rd Trimester	<= 4 members	36	155	14.98	Underweight	3001-5,000 SR	Primary School	No	Urban	No	No	Iodized Salt	No	57.67	0.44	130.72	0.6	77.86
30	>25 and < 35 Years	Multiparous	3rd Trimester	> 4 members	72	168	25.51	Overweight	3001-5,000 SR	University	No	Urban	No	No	Iodized Salt	No	49.41	0.97	50.85	1.31	66.71
42	> 35 Years	Multiparous	3rd Trimester	<= 4 members	55	151	24.12	normal Weight	5,001-10,000 SR	Intermediate School	No	Urban	No	Yes	Iodized Salt	No	47.38	0.56	83.96	0.76	43.96
24	>18 and < 25 Years	Multiparous	3rd Trimester	> 4 members	73	165	26.81	Overweight	< 3000 SR	Illiterate	No	Urban	No	No	Non-iodized salt	No	62.33	1.01	61.85	1.36	84.15
27	>25 and < 35 Years	Multiparous	3rd Trimester	<= 4 members	76	169	26.61	Overweight	3001-5,000 SR	Intermediate School	No	Urban	No	Yes	Iodized Salt	No	83.23	1.06	78.51	1.43	112.36
38	> 35 Years	Multiparous	3rd Trimester	> 4 members	69	172	23.32	normal Weight	3001-5,000 SR	Primary School	No	Urban	No	No	Iodized Salt	No	97.14	0.9	108.48	1.21	131.14
26	>25 and < 35 Years	Multiparous	3rd Trimester	> 4 members	77	168	27.28	Overweight	3001-5,000 SR	Intermediate School	No	Urban	No	Yes	Non-iodized salt	No	44.76	1.07	41.77	1.45	40.42
28	>25 and < 35 Years	Multiparous	3rd Trimester	> 4 members	64	158	25.64	Overweight	3001-5,000 SR	Intermediate School	No	Urban	No	Yes	Non-iodized salt	No	71.93	0.8	89.71	1.08	97.11
32	>25 and < 35 Years	Multiparous	3rd Trimester	> 4 members	70	171	23.94	normal Weight	3001-5,000 SR	Intermediate School	No	Urban	No	No	Non-iodized salt	No	73.51	0.95	77.08	1.29	99.24
33	>25 and < 35 Years	Multiparous	3rd Trimester	> 4 members	58	160	22.66	normal Weight	< 3000 SR	Intermediate School	No	Urban	No	Yes	Non-iodized salt	No	52.5	0.71	74.18	0.96	70.87
25	>25 and < 35 Years	Multiparous	3rd Trimester	<= 4 members	70	166	25.4	Overweight	5,001-10,000 SR	University	Yes	Urban	No	Yes	Iodized Salt	No	86.99	0.97	89.66	1.31	117.44
32	>25 and < 35 Years	Multiparous	3rd Trimester	> 4 members	75	170	25.95	Overweight	5,001-10,000 SR	University	No	Urban	No	No	Iodized Salt	No	90.7	1.01	89.75	1.36	122.45
31	>25 and < 35 Years	Multiparous	3rd Trimester	> 4 members	80	172	27.04	Overweight	3001-5,000 SR	Intermediate School	No	Urban	No	No	Iodized Salt	No	93.82	1.1	85.01	1.49	126.66
38	> 35 Years	Multiparous	3rd Trimester	> 4 members	70	165	25.71	Overweight	3001-5,000 SR	Primary School	No	Urban	No	Yes	Iodized Salt	No	85.21	0.85	99.97	1.15	115.03
22	>18 and < 25 Years	Multiparous	3rd Trimester	<= 4 members	65	168	23.03	normal Weight	< 3000 SR	Intermediate School	No	Urban	No	Yes	Iodized Salt	No	72.81	0.94	77.32	1.27	98.29
32	>25 and < 35 Years	Multiparous	3rd Trimester	> 4 members	71	170	24.57	normal Weight	3001-5,000 SR	Intermediate School	No	Urban	No	Yes	Non-iodized salt	No	79.73	0.96	83.17	1.29	107.64
23	>18 and < 25 Years	Primiparous	3rd Trimester	<= 4 members	50	162	19.05	normal Weight	3001-5,000 SR	Primary School	No	Urban	No	Yes	Don't know	No	47.55	0.67	71.11	0.9	44.19
24	>18 and < 25 Years	Multiparous	3rd Trimester	<= 4 members	50	160	19.53	normal Weight	3001-5,000 SR	University	No	Urban	No	No	Iodized Salt	No	47.9	0.65	73.36	0.88	64.66
24	>18 and < 25 Years	Primiparous	3rd Trimester	<= 4 members	64	145	30.44	Obese	< 3000 SR	University	No	Urban	No	No	Iodized Salt	No	62.86	0.71	88.1	0.96	84.86
28	>25 and < 35 Years	Multiparous	3rd Trimester	<= 4 members	62	156	25.48	Overweight	5,001-10,000 SR	University	Yes	Urban	No	No	Iodized Salt	No	52.21	0.76	68.49	1.03	70.48
27	>25 and < 35 Years	Multiparous	3rd Trimester	<= 4 members	60	155	24.97	normal Weight	3001-5,000 SR	University	Yes	Urban	No	Yes	Non-iodized salt	No	58.9	0.74	79.83	1	79.51
30	>25 and < 35 Years	Primiparous	3rd Trimester	<= 4 members	73	164	27.14	Overweight	5,001-10,000 SR	University	Yes	Urban	No	No	Don't know	No	43.3	0.95	45.78	1.28	48.46
25	>18 and < 25 Years	Multiparous	3rd Trimester	> 4 members	60	170	20.76	normal Weight	3001-5,000 SR	Primary School	No	Urban	No	No	Iodized Salt	No	81.6	0.86	95.27	1.16	110.16
27	>25 and < 35 Years	Primiparous	3rd Trimester	<= 4 members	79	171	27.01	Overweight	5,001-10,000 SR	University	Yes	Urban	No	No	Don't know	No	43.3	1.12	38.66	1.51	45.46
30	>25 and < 35 Years	Multiparous	3rd Trimester	<= 4 members	45	151	19.74	normal Weight	3001-5,000 SR	Intermediate School	No	Urban	No	No	Iodized Salt	No	42.72	0.51	83.52	0.69	42.67
38	> 35 Years	Multiparous	3rd Trimester	> 4 members	60	154	25.3	Overweight	3001-5,000 SR	Intermediate School	No	Urban	No	Yes	Iodized Salt	No	98.82	0.66	149.91	0.89	133.41
25	>18 and < 25 Years	Multiparous	3rd Trimester	<= 4 members	72	168	25.51	Overweight	3001-5,000 SR	University	No	Urban	Yes	Yes	Iodized Salt	No	40.86	1.02	40.22	1.37	45.16
24	>18 and < 25 Years	Primiparous	3rd Trimester	<= 4 members	59	155	24.56	normal Weight	< 3000 SR	University	No	Urban	No	No	Non-iodized salt	No	36.75	0.74	49.33	1.01	49.61
27	>25 and < 35 Years	Multiparous	3rd Trimester	<= 4 members	62	159	24.52	normal Weight	< 3000 SR	University	No	Rural	Yes	Yes	Iodized Salt	No	69.3	0.79	87.45	1.07	93.55
28	>25 and < 35 Years	Multiparous	3rd Trimester	<= 4 members	43	150	19.11	normal Weight	< 3000 SR	University	No	Urban	No	Yes	Non-iodized salt	No	37.16	0.49	75.74	0.66	40.17
24	>18 and < 25 Years	Primiparous	3rd Trimester	<= 4 members	44	157	17.85	Underweight	3001-5,000 SR	University	No	Urban	No	No	Don't know	No	45.22	0.55	82.09	0.74	61.05
37	> 35 Years	Multiparous	3rd Trimester	> 4 members	45	156	18.49	Underweight	< 3000 SR	University	No	Urban	No	No	Non-iodized salt	No	65.88	0.5	132.19	0.67	88.94
40	> 35 Years	Multiparous	3rd Trimester	> 4 members	60	150	26.67	Overweight	5,001-10,000 SR	University	Yes	Urban	No	Yes	Iodized Salt	No	70.1	0.62	113.21	0.84	94.63
24	>18 and < 25 Years	Multiparous	3rd Trimester	<= 4 members	69	160	26.95	Overweight	3001-5,000 SR	University	No	Urban	No	No	Iodized Salt	No	68.85	0.91	75.73	1.23	92.95
31	>25 and < 35 Years	Multiparous	3rd Trimester	> 4 members	80	155	33.3	Obese	< 3000 SR	Intermediate School	No	Urban	Yes	Yes	Non-iodized salt	No	74.5	0.9	82.56	1.22	100.57
29	>25 and < 35 Years	Multiparous	3rd Trimester	<= 4 members	50	158	20.03	normal Weight	3001-5,000 SR	Illiterate	No	Urban	No	No	Iodized Salt	No	39.84	0.61	64.8	0.83	43.49
40	> 35 Years	Multiparous	3rd Trimester	<= 4 members	69	160	26.95	Overweight	3001-5,000 SR	University	Yes	Urban	No	No	Iodized Salt	No	91.61	0.78	116.88	1.06	123.67
27	>25 and < 35 Years	Multiparous	3rd Trimester	<= 4 members	68	160	26.56	Overweight	5,001-10,000 SR	University	Yes	Urban	No	No	Non-iodized salt	No	43.01	0.87	49.21	1.18	47.06
31	>25 and < 35 Years	Multiparous	3rd Trimester	<= 4 members	62	160	24.22	normal Weight	3001-5,000 SR	University	No	Urban	No	Yes	Iodized Salt	No	63.33	0.77	82.07	1.04	85.49
30	>25 and < 35 Years	Multiparous	3rd Trimester	<= 4 members	70	155	29.14	Overweight	5,001-10,000 SR	University	No	Urban	No	Yes	Non-iodized salt	No	41.27	0.83	50.02	1.11	47.72
25	>18 and < 25 Years	Primiparous	3rd Trimester	<= 4 members	70	163	26.35	Overweight	5,001-10,000 SR	University	Yes	Urban	No	No	Iodized Salt	No	42.9	0.94	45.54	1.27	44.91
23	>18 and < 25 Years	Primiparous	3rd Trimester	<= 4 members	57	169	19.96	normal Weight	< 3000 SR	University	No	Urban	No	Yes	Iodized Salt	No	100.04	0.82	122.45	1.1	135.06
23	>18 and < 25 Years	Primiparous	3rd Trimester	<= 4 members	55	161	21.22	normal Weight	3001-5,000 SR	University	No	Urban	No	Yes	Iodized Salt	No	76.88	0.74	104.23	1	103.79
29	>25 and < 35 Years	Multiparous	3rd Trimester	> 4 members	91	171	31.12	Obese	5,001-10,000 SR	University	Yes	Urban	No	Yes	Iodized Salt	No	48.19	1.24	38.97	1.67	65.06
19	>18 and < 25 Years	Primiparous	3rd Trimester	<= 4 members	55	159	21.76	normal Weight	3001-5,000 SR	University	No	Urban	No	No	Iodized Salt	No	59.95	0.75	79.93	1.01	80.93
24	>18 and < 25 Years	Primiparous	3rd Trimester	<= 4 members	66	149	29.73	Overweight	3001-5,000 SR	University	No	Urban	No	Yes	Iodized Salt	No	52.07	0.77	67.59	1.04	70.29
22	>18 and < 25 Years	Primiparous	3rd Trimester	<= 4 members	53	152	22.94	normal Weight	3001-5,000 SR	Intermediate School	No	Urban	No	No	Iodized Salt	No	89.57	0.66	135.58	0.89	120.92
34	>25 and < 35 Years	Primiparous	3rd Trimester	<= 4 members	69	152	29.86	Overweight	< 3000 SR	University	No	Urban	No	No	Iodized Salt	No	57.67	0.76	76.12	1.02	77.86
28	>25 and < 35 Years	Multiparous	3rd Trimester	<= 4 members	60	158	24.03	normal Weight	5,001-10,000 SR	University	Yes	Urban	No	No	Iodized Salt	No	72.7	0.75	96.54	1.02	98.14
35	> 35 Years	Multiparous	3rd Trimester	<= 4 members	105	167	37.65	Obese	3001-5,000 SR	University	No	Urban	No	No	Don't know	No	52.67	1.2	43.72	1.63	71.11
27	>25 and < 35 Years	Multiparous	3rd Trimester	<= 4 members	55	155	22.89	normal Weight	3001-5,000 SR	Intermediate School	No	Urban	No	Yes	Don't know	No	45.75	0.68	67.67	0.91	61.76
28	>25 and < 35 Years	Multiparous	3rd Trimester	<= 4 members	55	162	20.96	normal Weight	> 10,001	Intermediate School	Yes	Urban	No	Yes	Iodized Salt	No	82.93	0.71	116.5	0.96	111.96
34	>25 and < 35 Years	Multiparous	3rd Trimester	<= 4 members	64	164	23.8	normal Weight	> 10,001	Primary School	Yes	Urban	No	No	Iodized Salt	No	47.32	0.8	58.87	1.09	63.88
23	>18 and < 25 Years	Primiparous	3rd Trimester	<= 4 members	59	158	23.63	normal Weight	5,001-10,000 SR	University	No	Urban	No	No	Iodized Salt	No	75.01	0.77	96.99	1.04	101.27
28	>25 and < 35 Years	Multiparous	3rd Trimester	<= 4 members	55	156	22.6	normal Weight	3001-5,000 SR	University	Yes	Urban	Yes	Yes	Non-iodized salt	No	41.53	0.68	61.41	0.91	43.06
24	>18 and < 25 Years	Primiparous	3rd Trimester	<= 4 members	50	162	19.05	normal Weight	3001-5,000 SR	Intermediate School	No	Urban	No	No	Iodized Salt	No	51.74	0.66	78.05	0.89	69.85
30	>25 and < 35 Years	Primiparous	3rd Trimester	<= 4 members	65	160	25.39	Overweight	5,001-10,000 SR	Intermediate School	Yes	Urban	No	No	Iodized Salt	No	81.95	0.82	100.49	1.1	110.63
28	>25 and < 35 Years	Primiparous	3rd Trimester	<= 4 members	59	162	22.48	normal Weight	> 10,001	Intermediate School	Yes	Urban	No	No	Iodized Salt	No	77.29	0.77	100.71	1.04	104.34
36	> 35 Years	Multiparous	3rd Trimester	> 4 members	45	157	18.26	Underweight	> 10,001	University	No	Urban	No	Yes	Iodized Salt	No	71.01	0.51	140.06	0.68	95.86
40	> 35 Years	Multiparous	3rd Trimester	> 4 members	71	154	29.94	Overweight	< 3000 SR	Intermediate School	No	Urban	No	No	Iodized Salt	No	37.77	0.75	50.39	1.01	40.99
23	>18 and < 25 Years	Primiparous	3rd Trimester	<= 4 members	67	164	24.91	normal Weight	5,001-10,000 SR	University	No	Urban	No	No	Iodized Salt	No	74.5	0.93	80.24	1.25	100.57
33	>25 and < 35 Years	Multiparous	3rd Trimester	<= 4 members	72	159	28.48	Overweight	3001-5,000 SR	University	No	Urban	No	Yes	Iodized Salt	No	70.36	0.86	81.72	1.16	94.99
33	>25 and < 35 Years	Primiparous	3rd Trimester	<= 4 members	48	165	17.63	Underweight	> 10,001	University	No	Urban	Yes	Yes	Iodized Salt	No	50.58	0.6	84.86	0.8	68.28
28	>25 and < 35 Years	Multiparous	3rd Trimester	<= 4 members	55.5	155	23.1	normal Weight	5,001-10,000 SR	Primary School	Yes	Urban	No	No	Iodized Salt	No	92.54	0.68	136.82	0.91	124.93
28	>25 and < 35 Years	Primiparous	3rd Trimester	<= 4 members	69	165	25.34	Overweight	> 10,001	Intermediate School	No	Urban	No	No	Iodized Salt	No	97.14	0.92	105.22	1.25	131.14
33	>25 and < 35 Years	Multiparous	3rd Trimester	> 4 members	59	156	24.24	normal Weight	3001-5,000 SR	University	No	Urban	No	Yes	Iodized Salt	No	53.43	0.69	76.99	0.94	72.13
26	>25 and < 35 Years	Multiparous	3rd Trimester	<= 4 members	60	157	24.34	normal Weight	3001-5,000 SR	University	No	Urban	No	No	Iodized Salt	No	45.45	0.76	59.87	1.02	61.36
40	> 35 Years	Multiparous	3rd Trimester	> 4 members	69	160	26.95	Overweight	3001-5,000 SR	Intermediate School	No	Urban	No	No	Iodized Salt	No	64.25	0.78	81.98	1.06	86.74
26	>25 and < 35 Years	Multiparous	3rd Trimester	<= 4 members	72	162	27.43	Overweight	5,001-10,000 SR	University	No	Urban	No	No	Iodized Salt	No	60.7	0.95	64.02	1.28	81.95
24	>18 and < 25 Years	Multiparous	3rd Trimester	<= 4 members	42	157	17.04	Underweight	3001-5,000 SR	Intermediate School	No	Urban	No	No	Non-iodized salt	No	39.19	0.52	75.16	0.7	42.55
28	>25 and < 35 Years	Primiparous	3rd Trimester	<= 4 members	60	156	24.65	normal Weight	< 3000 SR	Illiterate	Yes	Urban	Yes	Yes	Iodized Salt	No	36.27	0.74	49.11	1	48.97
30	>25 and < 35 Years	Multiparous	3rd Trimester	<= 4 members	50	155	20.81	normal Weight	5,001-10,000 SR	University	No	Urban	Yes	Yes	Don't know	No	35.44	0.59	59.62	0.8	47.85
30	>25 and < 35 Years	Multiparous	3rd Trimester	<= 4 members	64	164	23.8	normal Weight	5,001-10,000 SR	University	No	Urban	No	Yes	Iodized Salt	No	77.99	0.83	93.51	1.13	105.29
23	>18 and < 25 Years	Primiparous	3rd Trimester	<= 4 members	64	169	22.41	normal Weight	3001-5,000 SR	University	Yes	Urban	No	No	Iodized Salt	No	44.12	0.93	47.62	1.25	49.06
40	> 35 Years	Multiparous	3rd Trimester	<= 4 members	45	155	18.73	normal Weight	3001-5,000 SR	University	Yes	Urban	Yes	No	Iodized Salt	No	80.73	0.48	168.12	0.65	108.98
28	>25 and < 35 Years	Multiparous	3rd Trimester	<= 4 members	65	155	27.06	Overweight	3001-5,000 SR	University	No	Urban	No	Yes	Iodized Salt	No	73.68	0.79	93.5	1.06	99.47
37	> 35 Years	Multiparous	3rd Trimester	> 4 members	86	165	31.59	Obese	5,001-10,000 SR	University	No	Urban	No	Yes	Iodized Salt	No	90.85	1.02	88.75	1.38	122.65
26	>25 and < 35 Years	Multiparous	3rd Trimester	<= 4 members	58	157	23.53	normal Weight	3001-5,000 SR	University	Yes	Urban	No	No	Don't know	No	61.52	0.73	83.85	0.99	83.05
26	>25 and < 35 Years	Primiparous	3rd Trimester	<= 4 members	60	157	24.34	normal Weight	3001-5,000 SR	University	No	Urban	No	No	Iodized Salt	No	63.79	0.76	84.02	1.02	86.11
30	>25 and < 35 Years	Multiparous	3rd Trimester	<= 4 members	89	165	32.69	Obese	3001-5,000 SR	University	No	Urban	No	No	Iodized Salt	No	83.29	1.12	74.38	1.51	112.44
39	> 35 Years	Multiparous	3rd Trimester	> 4 members	88	166	31.93	Obese	5,001-10,000 SR	University	Yes	Urban	No	No	Iodized Salt	No	96.79	1.03	93.65	1.4	130.66
24	>18 and < 25 Years	Multiparous	3rd Trimester	<= 4 members	57	158	22.83	normal Weight	5,001-10,000 SR	University	Yes	Urban	No	Yes	Iodized Salt	No	48.54	0.74	65.58	1	65.53
27	>25 and < 35 Years	Multiparous	3rd Trimester	<= 4 members	67	164	24.91	normal Weight	3001-5,000 SR	University	Yes	Urban	No	No	Iodized Salt	No	65.47	0.9	73.02	1.21	88.39
34	>25 and < 35 Years	Multiparous	3rd Trimester	<= 4 members	70	160	27.34	Overweight	5,001-10,000 SR	Intermediate School	Yes	Urban	No	No	Don't know	No	67.65	0.84	80.38	1.14	91.33
41	> 35 Years	Multiparous	3rd Trimester	> 4 members	83	168	29.41	Overweight	3001-5,000 SR	Primary School	No	Urban	No	No	Non-iodized salt	No	61.46	0.99	61.96	1.34	82.97
20	>18 and < 25 Years	Multiparous	3rd Trimester	<= 4 members	47	172	15.88	Underweight	3001-5,000 SR	University	No	Urban	No	No	Iodized Salt	No	68.97	0.68	101.07	0.92	93.11
31	>25 and < 35 Years	Multiparous	3rd Trimester	> 4 members	80	155	33.3	Obese	3001-5,000 SR	University	Yes	Urban	No	No	Iodized Salt	No	48.77	0.9	54.05	1.22	65.84
34	>25 and < 35 Years	Multiparous	3rd Trimester	<= 4 members	46	155	19.15	normal Weight	5,001-10,000 SR	University	No	Urban	No	No	Iodized Salt	No	49.12	0.52	94.12	0.7	66.31
25	>18 and < 25 Years	Primiparous	3rd Trimester	<= 4 members	62	162	23.62	normal Weight	3001-5,000 SR	Intermediate School	No	Urban	No	No	Iodized Salt	No	97.19	0.83	117.18	1.12	131.21
40	> 35 Years	Multiparous	3rd Trimester	> 4 members	63	158	25.24	Overweight	> 10,001	University	Yes	Urban	No	No	Iodized Salt	No	49.43	0.71	70.09	0.95	66.73
27	>25 and < 35 Years	Primiparous	3rd Trimester	<= 4 members	60	155	24.97	normal Weight	3001-5,000 SR	University	Yes	Urban	No	Yes	Non-iodized salt	No	58.9	0.74	79.83	1	79.51
30	>25 and < 35 Years	Primiparous	3rd Trimester	<= 4 members	53	153	22.64	normal Weight	3001-5,000 SR	University	No	Urban	No	No	Iodized Salt	No	68.27	0.62	109.81	0.84	92.16
25	>18 and < 25 Years	Multiparous	3rd Trimester	> 4 members	58	163	21.83	normal Weight	3001-5,000 SR	University	No	Urban	No	No	Iodized Salt	No	66.47	0.78	85.16	1.05	89.73
30	>25 and < 35 Years	Multiparous	3rd Trimester	> 4 members	80	156	32.87	Obese	5,001-10,000 SR	University	Yes	Urban	No	No	Iodized Salt	No	95.33	0.92	103.21	1.25	128.7
40	> 35 Years	Multiparous	3rd Trimester	<= 4 members	58	189	16.24	Underweight	3001-5,000 SR	University	Yes	Urban	No	No	Iodized Salt	No	88.7	0.81	109.23	1.1	119.74
35	> 35 Years	Multiparous	3rd Trimester	<= 4 members	110	169	38.51	Obese	5,001-10,000 SR	Intermediate School	No	Urban	Yes	Yes	Iodized Salt	No	49.77	1.27	39.27	1.71	67.19
22	>18 and < 25 Years	Multiparous	3rd Trimester	> 4 members	77	159	30.46	Obese	3001-5,000 SR	University	No	Urban	No	No	Iodized Salt	No	38.24	1	38.14	1.35	41.62
39	> 35 Years	Multiparous	3rd Trimester	<= 4 members	60	156	24.65	normal Weight	5,001-10,000 SR	University	Yes	Urban	No	Yes	Iodized Salt	No	90.39	0.67	135.7	0.9	122.02
27	>25 and < 35 Years	Primiparous	3rd Trimester	<= 4 members	60	160	23.44	normal Weight	5,001-10,000 SR	University	No	Urban	No	No	Iodized Salt	No	94.13	0.77	121.63	1.04	127.08
26	>25 and < 35 Years	Multiparous	3rd Trimester	<= 4 members	59	153	25.2	Overweight	3001-5,000 SR	University	No	Urban	No	Yes	Iodized Salt	No	73.8	0.72	102.84	0.97	99.63
30	>25 and < 35 Years	Primiparous	3rd Trimester	<= 4 members	65	157	26.37	Overweight	3001-5,000 SR	University	No	Urban	No	No	Iodized Salt	No	59.95	0.79	75.8	1.07	80.93
23	>18 and < 25 Years	Primiparous	3rd Trimester	<= 4 members	49	159	19.38	normal Weight	3001-5,000 SR	University	No	Urban	No	No	Iodized Salt	No	92.98	0.64	145.58	0.86	125.52
36	> 35 Years	Multiparous	3rd Trimester	<= 4 members	78	162	29.72	Overweight	3001-5,000 SR	University	No	Urban	No	No	Iodized Salt	No	71.93	0.93	77.73	1.25	97.11
27	>25 and < 35 Years	Multiparous	3rd Trimester	<= 4 members	65	160	25.39	Overweight	3001-5,000 SR	University	No	Urban	No	No	Iodized Salt	No	73.27	0.84	87.47	1.13	98.92
35	> 35 Years	Multiparous	3rd Trimester	> 4 members	78	159	30.85	Obese	5,001-10,000 SR	University	Yes	Urban	No	No	Non-iodized salt	No	69.79	0.9	77.45	1.22	94.21
26	>25 and < 35 Years	Primiparous	3rd Trimester	<= 4 members	64	163	24.09	normal Weight	5,001-10,000 SR	University	No	Urban	No	No	Non-iodized salt	No	43.96	0.86	51.32	1.16	40.34
27	>25 and < 35 Years	Primiparous	3rd Trimester	<= 4 members	60	157	24.34	normal Weight	3001-5,000 SR	University	No	Urban	No	No	Iodized Salt	No	48.99	0.75	65.1	1.02	66.13
35	> 35 Years	Multiparous	3rd Trimester	<= 4 members	67	159	26.5	Overweight	3001-5,000 SR	Intermediate School	No	Urban	No	Yes	Iodized Salt	No	53.76	0.79	67.8	1.07	72.57
28	>25 and < 35 Years	Multiparous	3rd Trimester	<= 4 members	66	160	25.78	Overweight	3001-5,000 SR	University	Yes	Urban	No	No	Iodized Salt	No	58.65	0.84	69.62	1.14	79.18
28	>25 and < 35 Years	Multiparous	3rd Trimester	<= 4 members	72	167	25.81	Overweight	3001-5,000 SR	Primary School	No	Urban	No	No	Iodized Salt	No	76.71	0.98	78.27	1.32	103.56
27	>25 and < 35 Years	Multiparous	3rd Trimester	> 4 members	74	170	25.6	Overweight	< 3000 SR	Illiterate	No	Urban	No	No	Iodized Salt	No	38.35	1.04	36.72	1.41	41.77
30	>25 and < 35 Years	Multiparous	3rd Trimester	<= 4 members	60	160	23.44	normal Weight	3001-5,000 SR	Primary School	No	Urban	No	No	Iodized Salt	No	98.82	0.75	131.17	1.02	133.41
35	> 35 Years	Multiparous	3rd Trimester	> 4 members	70	165	25.71	Overweight	< 3000 SR	Primary School	No	Urban	No	No	Iodized Salt	No	68.85	0.88	78.47	1.18	92.95
29	>25 and < 35 Years	Multiparous	3rd Trimester	<= 4 members	67	163	25.21	Overweight	< 3000 SR	Intermediate School	No	Urban	No	No	Don't know	No	60.07	0.87	68.84	1.18	81.09
27	>25 and < 35 Years	Multiparous	3rd Trimester	> 4 members	68	198	17.35	Underweight	< 3000 SR	Intermediate School	No	Urban	No	No	Don't know	No	71.64	1.17	61.31	1.58	96.72
25	>25 and < 35 Years	Multiparous	3rd Trimester	<= 4 members	45	155	18.73	normal Weight	5,001-10,000 SR	University	No	Urban	No	No	Iodized Salt	No	61.93	0.55	112.15	0.75	83.6
30	>25 and < 35 Years	Primiparous	3rd Trimester	<= 4 members	56	165	20.57	normal Weight	< 3000 SR	Intermediate School	No	Urban	No	No	Don't know	No	68.62	0.73	93.94	0.99	92.64
34	>25 and < 35 Years	Multiparous	3rd Trimester	> 4 members	70	162	26.67	Overweight	3001-5,000 SR	University	No	Urban	No	No	Iodized Salt	No	83.99	0.86	97.71	1.16	113.38
30	>25 and < 35 Years	Primiparous	3rd Trimester	<= 4 members	70	165	25.71	Overweight	< 3000 SR	Intermediate School	No	Urban	No	No	Iodized Salt	No	44.44	0.92	48.34	1.24	46.99
28	>25 and < 35 Years	Primiparous	3rd Trimester	<= 4 members	75	161	28.93	Overweight	3001-5,000 SR	University	Yes	Urban	No	Yes	Iodized Salt	No	54.12	0.95	56.72	1.29	73.06
39	> 35 Years	Multiparous	3rd Trimester	> 4 members	93	175	30.37	Obese	3001-5,000 SR	Intermediate School	No	Urban	No	Yes	Iodized Salt	No	70.07	1.2	58.52	1.62	94.6
25	>25 and < 35 Years	Multiparous	3rd Trimester	> 4 members	83	170	28.72	Overweight	5,001-10,000 SR	Intermediate School	No	Urban	No	Yes	Iodized Salt	No	72.05	1.18	61.18	1.59	97.27
30	>25 and < 35 Years	Multiparous	3rd Trimester	> 4 members	58	178	18.31	Underweight	3001-5,000 SR	Intermediate School	No	Urban	No	No	Iodized Salt	No	67.81	0.83	81.23	1.13	91.54
40	> 35 Years	Multiparous	3rd Trimester	> 4 members	95	178	29.98	Overweight	3001-5,000 SR	Intermediate School	No	Urban	Yes	No	Non-iodized salt	No	76.77	1.25	61.61	1.68	103.64
30	>25 and < 35 Years	Multiparous	3rd Trimester	> 4 members	105	186	30.35	Obese	5,001-10,000 SR	Intermediate School	No	Urban	Yes	Yes	Non-iodized salt	No	60.64	1.61	37.58	2.18	81.87
22	>18 and < 25 Years	Multiparous	3rd Trimester	<= 4 members	60	160	23.44	normal Weight	3001-5,000 SR	Intermediate School	No	Urban	No	Yes	Non-iodized salt	No	59.3	0.81	73.38	1.09	80.06
26	>25 and < 35 Years	Multiparous	3rd Trimester	<= 4 members	79	175	25.8	Overweight	3001-5,000 SR	Intermediate School	No	Urban	No	No	Don't know	No	64.66	1.17	55.08	1.58	87.29
23	>18 and < 25 Years	Multiparous	3rd Trimester	<= 4 members	77	171	26.33	Overweight	< 3000 SR	Intermediate School	No	Urban	No	No	Non-iodized salt	No	91.14	1.13	80.45	1.53	123.04
30	>25 and < 35 Years	Multiparous	3rd Trimester	> 4 members	50	155	20.81	normal Weight	3001-5,000 SR	Intermediate School	No	Urban	No	No	Don't know	No	43.3	0.59	72.84	0.8	48.51
37	> 35 Years	Multiparous	3rd Trimester	> 4 members	53	160	20.7	normal Weight	3001-5,000 SR	Intermediate School	No	Urban	No	No	Iodized Salt	No	76.13	0.62	123.06	0.84	102.77
24	>18 and < 25 Years	Multiparous	3rd Trimester	<= 4 members	78	169	27.31	Overweight	5,001-10,000 SR	University	No	Urban	No	Yes	Iodized Salt	No	85.15	1.11	76.43	1.5	114.95
31	>25 and < 35 Years	Multiparous	3rd Trimester	> 4 members	97	180	29.94	Overweight	3001-5,000 SR	Intermediate School	No	Urban	No	No	Don't know	No	74.79	1.41	53.02	1.9	100.96
28	>25 and < 35 Years	Multiparous	3rd Trimester	> 4 members	85	170	29.41	Overweight	< 3000 SR	Primary School	No	Urban	Yes	Yes	Iodized Salt	No	73.62	1.17	62.93	1.58	99.39
32	>25 and < 35 Years	Multiparous	3rd Trimester	> 4 members	77	170	26.64	Overweight	5,001-10,000 SR	University	Yes	Urban	No	No	Non-iodized salt	No	80.79	1.04	78	1.4	109.06
29	>25 and < 35 Years	Multiparous	3rd Trimester	> 4 members	91	172	30.76	Obese	3001-5,000 SR	Primary School	No	Urban	No	No	Iodized Salt	No	51.92	1.25	41.5	1.69	70.09
25	>25 and < 35 Years	Multiparous	3rd Trimester	<= 4 members	83	169	29.06	Overweight	3001-5,000 SR	University	No	Urban	No	No	Iodized Salt	No	72.23	1.17	61.99	1.57	97.51
28	>25 and < 35 Years	Multiparous	3rd Trimester	> 4 members	78	175	25.47	Overweight	3001-5,000 SR	Intermediate School	No	Urban	No	No	Non-iodized salt	No	87.51	1.14	76.79	1.54	118.14
20	>18 and < 25 Years	Primiparous	3rd Trimester	<= 4 members	80	173	26.73	Overweight	3001-5,000 SR	Intermediate School	No	Urban	No	No	Iodized Salt	No	83.7	1.23	68.22	1.66	112.99
29	>25 and < 35 Years	Multiparous	3rd Trimester	<= 4 members	49	153	20.93	normal Weight	3001-5,000 SR	Intermediate School	No	Urban	No	Yes	Iodized Salt	No	100.92	0.58	174.93	0.78	136.24
34	>25 and < 35 Years	Multiparous	3rd Trimester	> 4 members	75	168	26.57	Overweight	5,001-10,000 SR	University	No	Urban	No	Yes	Non-iodized salt	No	44.93	0.97	46.19	1.31	40.66
28	>25 and < 35 Years	Multiparous	3rd Trimester	> 4 members	74	175	24.16	normal Weight	< 3000 SR	Intermediate School	No	Urban	No	No	Iodized Salt	No	88.41	1.08	81.67	1.46	119.35
28	>25 and < 35 Years	Multiparous	3rd Trimester	> 4 members	51	155	21.23	normal Weight	< 3000 SR	Intermediate School	No	Urban	No	No	Don't know	No	95.62	0.62	154.61	0.83	129.09
26	>25 and < 35 Years	Multiparous	3rd Trimester	> 4 members	79	165	29.02	Overweight	3001-5,000 SR	Primary School	No	Urban	No	Yes	Iodized Salt	No	64.6	1.06	60.9	1.43	87.21
37	> 35 Years	Multiparous	3rd Trimester	> 4 members	61	145	29.01	Overweight	< 3000 SR	Primary School	No	Urban	No	No	Iodized Salt	No	53.49	0.61	87.73	0.82	72.21
35	> 35 Years	Multiparous	3rd Trimester	<= 4 members	65	170	22.49	normal Weight	3001-5,000 SR	Intermediate School	No	Urban	No	No	Non-iodized salt	No	42.8	0.85	50.23	1.15	47.28
22	>18 and < 25 Years	Multiparous	3rd Trimester	<= 4 members	64	159	25.32	Overweight	5,001-10,000 SR	Intermediate School	No	Urban	No	No	Iodized Salt	No	61.23	0.85	71.76	1.15	82.66
28	>25 and < 35 Years	Multiparous	3rd Trimester	<= 4 members	60	163	22.58	normal Weight	3001-5,000 SR	Intermediate School	No	Urban	Yes	Yes	Iodized Salt	No	95.74	0.79	121.52	1.06	129.25
32	>25 and < 35 Years	Multiparous	3rd Trimester	<= 4 members	50	155	20.81	normal Weight	< 3000 SR	Intermediate School	No	Urban	No	Yes	Iodized Salt	No	99.12	0.58	169.81	0.79	133.81
30	>25 and < 35 Years	Multiparous	3rd Trimester	> 4 members	68	170	23.53	normal Weight	3001-5,000 SR	Intermediate School	No	Urban	No	No	Non-iodized salt	No	73.16	0.94	78.22	1.26	98.76
20	>18 and < 25 Years	Multiparous	3rd Trimester	<= 4 members	36	155	14.98	Underweight	3001-5,000 SR	Primary School	No	Urban	No	No	Iodized Salt	No	56.04	0.44	127.02	0.6	75.66
30	>25 and < 35 Years	Multiparous	3rd Trimester	> 4 members	70	166	25.4	Overweight	3001-5,000 SR	University	No	Urban	No	No	Iodized Salt	No	49.01	0.93	52.8	1.25	66.16
42	> 35 Years	Multiparous	3rd Trimester	<= 4 members	55	151	24.12	normal Weight	5,001-10,000 SR	Intermediate School	No	Urban	No	Yes	Iodized Salt	No	47.38	0.56	83.96	0.76	63.96
24	>18 and < 25 Years	Multiparous	3rd Trimester	> 4 members	73	165	26.81	Overweight	< 3000 SR	Illiterate	No	Urban	No	No	Non-iodized salt	No	55	1.01	54.57	1.36	74.25
27	>25 and < 35 Years	Multiparous	3rd Trimester	<= 4 members	76	169	26.61	Overweight	3001-5,000 SR	Intermediate School	No	Urban	No	Yes	Iodized Salt	No	83.23	1.06	78.51	1.43	112.36
38	> 35 Years	Multiparous	3rd Trimester	> 4 members	69	172	23.32	normal Weight	3001-5,000 SR	Primary School	No	Urban	No	No	Iodized Salt	No	97.14	0.9	108.48	1.21	131.14
28	>25 and < 35 Years	Multiparous	3rd Trimester	> 4 members	77	168	27.28	Overweight	3001-5,000 SR	Intermediate School	No	Urban	No	Yes	Non-iodized salt	No	44.76	1.05	42.52	1.42	44.42
28	>25 and < 35 Years	Multiparous	3rd Trimester	> 4 members	64	158	25.64	Overweight	3001-5,000 SR	Intermediate School	No	Urban	No	Yes	Non-iodized salt	No	71.93	0.8	89.71	1.08	97.11
32	>25 and < 35 Years	Multiparous	3rd Trimester	> 4 members	70	171	23.94	normal Weight	3001-5,000 SR	Intermediate School	No	Urban	No	No	Non-iodized salt	No	73.51	0.95	77.08	1.29	99.24
33	>25 and < 35 Years	Multiparous	3rd Trimester	> 4 members	58	160	22.66	normal Weight	< 3000 SR	Intermediate School	No	Urban	No	Yes	Non-iodized salt	No	54.72	0.71	77.33	0.96	73.87
25	>25 and < 35 Years	Multiparous	3rd Trimester	<= 4 members	70	166	25.4	Overweight	5,001-10,000 SR	University	Yes	Urban	No	Yes	Iodized Salt	No	86.96	0.97	89.62	1.31	117.39
32	>25 and < 35 Years	Multiparous	3rd Trimester	> 4 members	75	170	25.95	Overweight	5,001-10,000 SR	University	No	Urban	No	No	Iodized Salt	No	93.82	1.01	92.83	1.36	126.66
31	>25 and < 35 Years	Multiparous	3rd Trimester	> 4 members	80	172	27.04	Overweight	3001-5,000 SR	Intermediate School	No	Urban	No	No	Iodized Salt	No	97.27	1.1	88.14	1.49	131.32
38	> 35 Years	Multiparous	3rd Trimester	> 4 members	70	165	25.71	Overweight	3001-5,000 SR	Primary School	No	Urban	No	Yes	Iodized Salt	No	85.21	0.85	99.97	1.15	115.03
22	>18 and < 25 Years	Multiparous	3rd Trimester	<= 4 members	65	168	23.03	normal Weight	< 3000 SR	Intermediate School	No	Urban	No	Yes	Iodized Salt	No	72.81	0.94	77.32	1.27	98.29
32	>25 and < 35 Years	Multiparous	3rd Trimester	> 4 members	71	170	24.57	normal Weight	3001-5,000 SR	Intermediate School	No	Urban	No	Yes	Non-iodized salt	No	79.73	0.96	83.17	1.29	107.64
